# Supplementary material for: Crystal structure of 3-hy­droxy­methyl-1,2,3,4-tetra­hydro­isoquinolin-1-one
Source: Acta Crystallogr E Crystallogr Commun. 2015 Jul 8;71(Pt 8):o558–9. doi: 10.1107/S2056989015012670 (PMC4571395; doi:10.1107/S2056989015012670)
Supplement: Supplementary file 1 [file e-71-0o558-sup1.cif]

##############################################################################
#                                                                            #
# This CIF contains the data in a paper accepted for publication in          #
# Acta Crystallographica Section E. It conforms to the requirements of       #
# Notes for Authors for Acta Crystallographica Section E, and has been       #
# peer reviewed under the auspices of the IUCr Commission on Journals.       #
#                                                                            #
# Full details of the Crystallographic Information File format               #
# are given in the paper "The Crystallographic Information File (CIF):       #
# a New Standard Archive File for Crystallography" by S. R. Hall, F. H.      #
# Allen and I. D. Brown [Acta Cryst. (1991), A47, 655-685].                  #
#                                                                            #
# The current version of the core CIF dictionary is obtainable from          #
# ftp://ftp.iucr.org/pub/cif_core.dic.                                       #
#                                                                            #
# Software is freely available for graphical display of the structure(s)     #
# in this CIF. For information consult the CIF software page                 #
# http://www.iucr.org/resources/cif/software.                                #
#                                                                            #
# This file may be used for bona fide research purposes within the           #
# scientific community so long as proper attribution is given to the journal # 
# article from which it was obtained.                                        #
#                                                                            #
##############################################################################
data_I
_database_code_depnum_ccdc_archive 'CCDC 1409827'
_audit_creation_method     'SHELXL-2014/7'
_chemical_name_systematic
;
3-Hydroxymethyl-1,2,3,4-tetrahydroisoquinolin-1-one
;
_chemical_name_common     ?
_chemical_formula_moiety     'C10 H11 N O2'
_chemical_formula_sum     'C10 H11 N O2'
_chemical_formula_iupac     'C10 H11 N O2'
_chemical_formula_weight     177.20
_chemical_melting_point     ?
_shelx_space_group_comment
;
The symmetry employed for this shelxl refinement is uniquely defined
by the following loop, which should always be used as a source of
symmetry information in preference to the above space-group names.
They are only intended as comments.
;
_space_group_crystal_system     orthorhombic
_space_group_name_H-M_alt     'P 21 21 21'
_space_group_name_Hall     'P 2ac 2ab'
loop_
    _space_group_symop_operation_xyz
    'x, y, z'
    '-x+1/2, -y, z+1/2'
    '-x, y+1/2, -z+1/2'
    'x+1/2, -y+1/2, -z'
_cell_length_a     6.28460(10)
_cell_length_b     13.89140(10)
_cell_length_c     19.5592(2)
_cell_angle_alpha     90
_cell_angle_beta     90
_cell_angle_gamma     90
_cell_volume     1707.56(3)
_cell_formula_units_Z     8
_cell_measurement_reflns_used     5937
_cell_measurement_theta_min     3.1787
_cell_measurement_theta_max     74.1619
_cell_measurement_temperature     100(2)
_exptl_crystal_description     prism
_exptl_crystal_colour     colourless
_exptl_crystal_size_max     0.350
_exptl_crystal_size_mid     0.250
_exptl_crystal_size_min     0.150
_exptl_crystal_density_diffrn     1.379
_exptl_crystal_density_meas     ?
_exptl_crystal_density_method     ?
_exptl_crystal_F_000     752
_exptl_absorpt_coefficient_mu     0.790
_exptl_absorpt_correction_type     multi-scan
_exptl_absorpt_process_details
;
(CrysAlis PRO; Agilent, 2011)
;
_shelx_estimated_absorpt_T_min     0.769
_shelx_estimated_absorpt_T_max     0.891
_exptl_absorpt_correction_T_min     0.88150
_exptl_absorpt_correction_T_max     1.00000
_diffrn_ambient_temperature     100(2)
_diffrn_radiation_type     CuK\a
_diffrn_radiation_wavelength     1.54184
_diffrn_measurement_device_type     'Agilent SuperNova CCD '
_diffrn_measurement_method     '\w scans'
_diffrn_detector_area_resol_mean     ?
_diffrn_reflns_number     6258
_diffrn_reflns_av_R_equivalents     0.0112
_diffrn_reflns_theta_min     3.903
_diffrn_reflns_theta_max     74.330
_diffrn_reflns_theta_full     67.684
_diffrn_measured_fraction_theta_max     0.983
_diffrn_measured_fraction_theta_full     0.999
_diffrn_reflns_limit_h_min     -7
_diffrn_reflns_limit_h_max     7
_diffrn_reflns_limit_k_min     -17
_diffrn_reflns_limit_k_max     17
_diffrn_reflns_limit_l_min     -14
_diffrn_reflns_limit_l_max     24
_refine_special_details     ?
_reflns_number_total     3358
_reflns_number_gt     3336
_reflns_threshold_expression     'I > 2\s(I)'
_refine_ls_structure_factor_coef     Fsqd
_refine_ls_matrix_type     full
_refine_ls_R_factor_all     0.0264
_refine_ls_R_factor_gt     0.0262
_refine_ls_wR_factor_gt     0.0698
_refine_ls_wR_factor_ref     0.0699
_refine_ls_goodness_of_fit_ref     1.055
_refine_ls_restrained_S_all     1.056
_refine_ls_number_reflns     3358
_refine_ls_number_parameters     251
_refine_ls_number_restraints     4
_refine_ls_hydrogen_treatment     mixed
_refine_ls_weighting_scheme     calc
_refine_ls_weighting_details
              'w=1/[\s^2^(Fo^2^)+(0.0483P)^2^+0.1971P] where P=(Fo^2^+2Fc^2^)/3'
_atom_sites_solution_hydrogens     mixed
_atom_sites_solution_primary     ?
_atom_sites_solution_secondary     ?
_refine_ls_shift/su_max     0.001
_refine_ls_shift/su_mean     0.000
_refine_diff_density_max     0.154
_refine_diff_density_min     -0.292
_refine_ls_extinction_method     none
_refine_ls_extinction_coef     .
_refine_ls_abs_structure_details
;
Flack <i>x</i> determined using 1359 quotients
[(<i>I</i>^+^)-(<i>I</i>^-^)]/[(<i>I</i>^+^)+(<i>I</i>^-^)]
(Parsons <i>et al.</i>,  2013)
;
_refine_ls_abs_structure_Flack     -0.05(6)
loop_
    _atom_type_symbol
    _atom_type_description
    _atom_type_scat_dispersion_real
    _atom_type_scat_dispersion_imag
    _atom_type_scat_source
    'C' 'C' 0.0181 0.0091
                         'International Tables Vol C Tables 4.2.6.8 and 6.1.1.4'
    'H' 'H' 0.0000 0.0000
                         'International Tables Vol C Tables 4.2.6.8 and 6.1.1.4'
    'N' 'N' 0.0311 0.0180
                         'International Tables Vol C Tables 4.2.6.8 and 6.1.1.4'
    'O' 'O' 0.0492 0.0322
                         'International Tables Vol C Tables 4.2.6.8 and 6.1.1.4'
_computing_data_collection
;
CrysAlis PRO (Agilent, 2011)
;
_computing_cell_refinement
;
CrysAlis PRO (Agilent, 2011)
;
_computing_data_reduction
;
CrysAlis PRO (Agilent, 2011)
;
_computing_structure_solution
;
SIR2014 (Burla <i>et al.</i>,  2015)
;
_computing_structure_refinement
;
SHELXL2014 (Sheldrick, 2015)
;
_computing_molecular_graphics
;
ORTEP-3 for Windows (Farrugia, 2012), <i>QMOL</i> (Gans & Shalloway,
2001)
and DIAMOND (Brandenburg, 2006)
;
_computing_publication_material
;
<i>MarvinSketch</i> (ChemAxon, 2010) and publCIF (Westrip, 2010)
;
loop_
    _atom_site_type_symbol
    _atom_site_label
    _atom_site_fract_x
    _atom_site_fract_y
    _atom_site_fract_z
    _atom_site_U_iso_or_equiv
    _atom_site_adp_type
    _atom_site_calc_flag
    _atom_site_occupancy
    _atom_site_disorder_assembly
    _atom_site_disorder_group
    O O1 0.62669(16) 0.73762(7) 0.18705(5) 0.0180(2) Uani d 1 . .
    O O2 1.32523(16) 0.66602(7) 0.10231(5) 0.0168(2) Uani d 1 . .
    H H2O 1.424(3) 0.6888(18) 0.1273(11) 0.049(7) Uiso d 1 . .
    N N1 0.91512(19) 0.75379(8) 0.11906(6) 0.0150(2) Uani d 1 . .
    H H1N 0.887(3) 0.6996(10) 0.0994(9) 0.021(5) Uiso d 1 . .
    C C1 0.7850(2) 0.78505(10) 0.16823(6) 0.0144(3) Uani d 1 . .
    C C2 0.8387(2) 0.87911(10) 0.20099(7) 0.0156(3) Uani d 1 . .
    C C3 0.6905(2) 0.92359(11) 0.24371(7) 0.0195(3) Uani d 1 . .
    H H3 0.5548 0.8950 0.2507 0.023 Uiso calc 1 . .
    C C4 0.7411(3) 1.00942(11) 0.27601(8) 0.0228(3) Uani d 1 . .
    H H4 0.6397 1.0401 0.3047 0.027 Uiso calc 1 . .
    C C5 0.9411(3) 1.05064(11) 0.26623(8) 0.0212(3) Uani d 1 . .
    H H5 0.9764 1.1091 0.2887 0.025 Uiso calc 1 . .
    C C6 1.0884(2) 1.00671(10) 0.22384(7) 0.0187(3) Uani d 1 . .
    H H6 1.2240 1.0355 0.2172 0.022 Uiso calc 1 . .
    C C7 1.0392(2) 0.92024(10) 0.19065(7) 0.0158(3) Uani d 1 . .
    C C8 1.1995(2) 0.86671(10) 0.14844(7) 0.0169(3) Uani d 1 . .
    H H8A 1.2810 0.8226 0.1784 0.020 Uiso calc 1 . .
    H H8B 1.3008 0.9132 0.1282 0.020 Uiso calc 1 . .
    C C9 1.0952(2) 0.80877(10) 0.09148(7) 0.0153(3) Uani d 1 . .
    H H9 1.0405 0.8544 0.0561 0.018 Uiso calc 1 . .
    C C10 1.2538(2) 0.74041(10) 0.05779(7) 0.0163(3) Uani d 1 . .
    H H10A 1.1863 0.7108 0.0172 0.020 Uiso calc 1 . .
    H H10B 1.3783 0.7779 0.0419 0.020 Uiso calc 1 . .
    O O3 0.10908(16) 0.52866(7) -0.04188(5) 0.0200(2) Uani d 1 . .
    O O4 0.80454(17) 0.57641(7) 0.04790(5) 0.0183(2) Uani d 1 . .
    H H4O 0.904(3) 0.5612(18) 0.0200(11) 0.050(7) Uiso d 1 . .
    N N2 0.3944(2) 0.49397(8) 0.02382(6) 0.0165(2) Uani d 1 . .
    H H2N 0.373(4) 0.5458(11) 0.0481(9) 0.028(5) Uiso d 1 . .
    C C11 0.2649(2) 0.47641(10) -0.02887(7) 0.0160(3) Uani d 1 . .
    C C12 0.3141(2) 0.39062(10) -0.07222(7) 0.0174(3) Uani d 1 . .
    C C13 0.1653(2) 0.35932(11) -0.12001(7) 0.0217(3) Uani d 1 . .
    H H13 0.0327 0.3916 -0.1242 0.026 Uiso calc 1 . .
    C C14 0.2107(3) 0.28085(12) -0.16165(7) 0.0241(3) Uani d 1 . .
    H H14 0.1092 0.2591 -0.1941 0.029 Uiso calc 1 . .
    C C15 0.4058(3) 0.23446(11) -0.15537(8) 0.0249(3) Uani d 1 . .
    H H15 0.4370 0.1805 -0.1835 0.030 Uiso calc 1 . .
    C C16 0.5553(3) 0.26632(11) -0.10831(8) 0.0230(3) Uani d 1 . .
    H H16 0.6883 0.2342 -0.1047 0.028 Uiso calc 1 . .
    C C17 0.5124(2) 0.34507(10) -0.06620(7) 0.0188(3) Uani d 1 . .
    C C18 0.6750(2) 0.38637(10) -0.01815(8) 0.0208(3) Uani d 1 . .
    H H18A 0.7610 0.4350 -0.0428 0.025 Uiso calc 1 . .
    H H18B 0.7720 0.3344 -0.0031 0.025 Uiso calc 1 . .
    C C19 0.5744(2) 0.43317(10) 0.04445(7) 0.0179(3) Uani d 1 . .
    H H19 0.5197 0.3811 0.0751 0.022 Uiso calc 1 . .
    C C20 0.7337(2) 0.49417(10) 0.08474(7) 0.0194(3) Uani d 1 . .
    H H20A 0.6665 0.5155 0.1279 0.023 Uiso calc 1 . .
    H H20B 0.8583 0.4539 0.0966 0.023 Uiso calc 1 . .
loop_
    _atom_site_aniso_label
    _atom_site_aniso_U_11
    _atom_site_aniso_U_22
    _atom_site_aniso_U_33
    _atom_site_aniso_U_12
    _atom_site_aniso_U_13
    _atom_site_aniso_U_23
    O1 0.0137(5) 0.0198(5) 0.0204(5) -0.0022(4) 0.0008(4) -0.0006(4)
    O2 0.0153(5) 0.0148(5) 0.0203(5) 0.0004(4) -0.0012(4) -0.0004(4)
    N1 0.0141(5) 0.0138(5) 0.0171(5) -0.0010(4) -0.0001(4) -0.0022(4)
    C1 0.0131(6) 0.0157(6) 0.0145(6) 0.0020(5) -0.0029(5) 0.0016(5)
    C2 0.0162(7) 0.0161(6) 0.0146(6) 0.0009(5) -0.0017(5) 0.0005(5)
    C3 0.0163(7) 0.0229(7) 0.0193(6) 0.0007(6) 0.0009(6) -0.0021(5)
    C4 0.0222(7) 0.0242(7) 0.0219(7) 0.0035(6) 0.0021(6) -0.0061(6)
    C5 0.0247(8) 0.0180(7) 0.0210(7) -0.0005(6) -0.0045(6) -0.0050(5)
    C6 0.0193(7) 0.0172(6) 0.0196(7) -0.0026(6) -0.0027(5) -0.0004(5)
    C7 0.0170(7) 0.0154(6) 0.0152(6) 0.0011(5) -0.0021(5) 0.0015(5)
    C8 0.0131(6) 0.0162(6) 0.0216(7) -0.0017(5) 0.0005(6) -0.0017(5)
    C9 0.0137(6) 0.0153(6) 0.0167(6) 0.0003(5) 0.0015(5) 0.0009(5)
    C10 0.0158(6) 0.0179(6) 0.0152(6) 0.0013(5) 0.0013(5) 0.0013(5)
    O3 0.0151(5) 0.0225(5) 0.0225(5) 0.0022(4) -0.0001(4) -0.0020(4)
    O4 0.0162(5) 0.0161(5) 0.0227(5) -0.0004(4) 0.0016(4) -0.0021(4)
    N2 0.0163(6) 0.0150(5) 0.0183(5) 0.0013(5) 0.0003(5) -0.0032(4)
    C11 0.0143(6) 0.0167(6) 0.0172(6) -0.0033(5) 0.0034(5) 0.0004(5)
    C12 0.0179(7) 0.0169(6) 0.0174(6) -0.0030(5) 0.0034(5) -0.0017(5)
    C13 0.0191(7) 0.0253(7) 0.0206(7) -0.0040(6) 0.0026(6) -0.0014(6)
    C14 0.0275(8) 0.0260(7) 0.0187(7) -0.0089(6) 0.0018(6) -0.0036(6)
    C15 0.0348(9) 0.0187(6) 0.0212(7) -0.0057(7) 0.0083(6) -0.0046(6)
    C16 0.0250(7) 0.0173(7) 0.0267(7) 0.0007(6) 0.0057(6) -0.0022(6)
    C17 0.0195(7) 0.0159(6) 0.0210(6) -0.0020(5) 0.0034(5) -0.0006(5)
    C18 0.0156(7) 0.0180(6) 0.0288(7) 0.0018(5) -0.0001(6) -0.0040(6)
    C19 0.0169(6) 0.0153(6) 0.0215(7) 0.0011(5) -0.0018(5) 0.0019(5)
    C20 0.0185(7) 0.0200(6) 0.0198(6) -0.0005(6) -0.0026(5) 0.0005(5)
_geom_special_details
;
All e.s.d.'s (except the e.s.d. in the dihedral angle between two l.s. planes)
are estimated using the full covariance matrix. The cell e.s.d.'s are taken
into account individually in the estimation of e.s.d.'s in distances, angles
and torsion angles; correlations between e.s.d.'s in cell parameters are only
used when they are defined by crystal symmetry. An approximate (isotropic)
treatment of cell e.s.d.'s is used for estimating e.s.d.'s involving l.s.
planes.
;
loop_
    _geom_bond_atom_site_label_1
    _geom_bond_atom_site_label_2
    _geom_bond_site_symmetry_2
    _geom_bond_distance
    _geom_bond_publ_flag
    O1 C1 . 1.2486(17) ?
    O2 C10 . 1.4239(16) ?
    O2 H2O . 0.849(13) ?
    N1 C1 . 1.3351(18) ?
    N1 C9 . 1.4680(17) ?
    N1 H1N . 0.863(12) ?
    C1 C2 . 1.4939(18) ?
    C2 C3 . 1.396(2) ?
    C2 C7 . 1.398(2) ?
    C3 C4 . 1.386(2) ?
    C3 H3 . 0.9500 ?
    C4 C5 . 1.395(2) ?
    C4 H4 . 0.9500 ?
    C5 C6 . 1.385(2) ?
    C5 H5 . 0.9500 ?
    C6 C7 . 1.400(2) ?
    C6 H6 . 0.9500 ?
    C7 C8 . 1.4997(19) ?
    C8 C9 . 1.5227(18) ?
    C8 H8A . 0.9900 ?
    C8 H8B . 0.9900 ?
    C9 C10 . 1.5263(19) ?
    C9 H9 . 1.0000 ?
    C10 H10A . 0.9900 ?
    C10 H10B . 0.9900 ?
    O3 C11 . 1.2454(18) ?
    O4 C20 . 1.4220(17) ?
    O4 H4O . 0.855(13) ?
    N2 C11 . 1.3356(18) ?
    N2 C19 . 1.4682(18) ?
    N2 H2N . 0.872(12) ?
    C11 C12 . 1.4949(18) ?
    C12 C13 . 1.392(2) ?
    C12 C17 . 1.402(2) ?
    C13 C14 . 1.390(2) ?
    C13 H13 . 0.9500 ?
    C14 C15 . 1.391(2) ?
    C14 H14 . 0.9500 ?
    C15 C16 . 1.388(2) ?
    C15 H15 . 0.9500 ?
    C16 C17 . 1.396(2) ?
    C16 H16 . 0.9500 ?
    C17 C18 . 1.502(2) ?
    C18 C19 . 1.524(2) ?
    C18 H18A . 0.9900 ?
    C18 H18B . 0.9900 ?
    C19 C20 . 1.5303(19) ?
    C19 H19 . 1.0000 ?
    C20 H20A . 0.9900 ?
    C20 H20B . 0.9900 ?
loop_
    _geom_angle_atom_site_label_1
    _geom_angle_atom_site_label_2
    _geom_angle_atom_site_label_3
    _geom_angle_site_symmetry_1
    _geom_angle_site_symmetry_3
    _geom_angle
    _geom_angle_publ_flag
    C10 O2 H2O . . 108.1(18) ?
    C1 N1 C9 . . 124.60(12) ?
    C1 N1 H1N . . 118.7(14) ?
    C9 N1 H1N . . 116.5(14) ?
    O1 C1 N1 . . 121.92(13) ?
    O1 C1 C2 . . 121.01(12) ?
    N1 C1 C2 . . 117.06(12) ?
    C3 C2 C7 . . 120.47(13) ?
    C3 C2 C1 . . 119.55(13) ?
    C7 C2 C1 . . 119.94(12) ?
    C4 C3 C2 . . 120.03(14) ?
    C4 C3 H3 . . 120.0 ?
    C2 C3 H3 . . 120.0 ?
    C3 C4 C5 . . 119.83(14) ?
    C3 C4 H4 . . 120.1 ?
    C5 C4 H4 . . 120.1 ?
    C6 C5 C4 . . 120.26(13) ?
    C6 C5 H5 . . 119.9 ?
    C4 C5 H5 . . 119.9 ?
    C5 C6 C7 . . 120.54(14) ?
    C5 C6 H6 . . 119.7 ?
    C7 C6 H6 . . 119.7 ?
    C2 C7 C6 . . 118.86(13) ?
    C2 C7 C8 . . 118.83(12) ?
    C6 C7 C8 . . 122.17(13) ?
    C7 C8 C9 . . 112.08(12) ?
    C7 C8 H8A . . 109.2 ?
    C9 C8 H8A . . 109.2 ?
    C7 C8 H8B . . 109.2 ?
    C9 C8 H8B . . 109.2 ?
    H8A C8 H8B . . 107.9 ?
    N1 C9 C8 . . 109.74(11) ?
    N1 C9 C10 . . 109.78(11) ?
    C8 C9 C10 . . 111.33(11) ?
    N1 C9 H9 . . 108.6 ?
    C8 C9 H9 . . 108.6 ?
    C10 C9 H9 . . 108.6 ?
    O2 C10 C9 . . 113.17(11) ?
    O2 C10 H10A . . 108.9 ?
    C9 C10 H10A . . 108.9 ?
    O2 C10 H10B . . 108.9 ?
    C9 C10 H10B . . 108.9 ?
    H10A C10 H10B . . 107.8 ?
    C20 O4 H4O . . 110.7(17) ?
    C11 N2 C19 . . 125.20(12) ?
    C11 N2 H2N . . 118.6(14) ?
    C19 N2 H2N . . 116.2(14) ?
    O3 C11 N2 . . 122.02(13) ?
    O3 C11 C12 . . 120.76(12) ?
    N2 C11 C12 . . 117.21(12) ?
    C13 C12 C17 . . 120.82(13) ?
    C13 C12 C11 . . 119.41(13) ?
    C17 C12 C11 . . 119.73(13) ?
    C14 C13 C12 . . 120.04(15) ?
    C14 C13 H13 . . 120.0 ?
    C12 C13 H13 . . 120.0 ?
    C13 C14 C15 . . 119.50(14) ?
    C13 C14 H14 . . 120.3 ?
    C15 C14 H14 . . 120.3 ?
    C16 C15 C14 . . 120.51(14) ?
    C16 C15 H15 . . 119.7 ?
    C14 C15 H15 . . 119.7 ?
    C15 C16 C17 . . 120.70(15) ?
    C15 C16 H16 . . 119.7 ?
    C17 C16 H16 . . 119.7 ?
    C16 C17 C12 . . 118.42(14) ?
    C16 C17 C18 . . 122.47(14) ?
    C12 C17 C18 . . 119.00(12) ?
    C17 C18 C19 . . 112.53(12) ?
    C17 C18 H18A . . 109.1 ?
    C19 C18 H18A . . 109.1 ?
    C17 C18 H18B . . 109.1 ?
    C19 C18 H18B . . 109.1 ?
    H18A C18 H18B . . 107.8 ?
    N2 C19 C18 . . 110.14(11) ?
    N2 C19 C20 . . 109.10(11) ?
    C18 C19 C20 . . 112.23(12) ?
    N2 C19 H19 . . 108.4 ?
    C18 C19 H19 . . 108.4 ?
    C20 C19 H19 . . 108.4 ?
    O4 C20 C19 . . 112.88(11) ?
    O4 C20 H20A . . 109.0 ?
    C19 C20 H20A . . 109.0 ?
    O4 C20 H20B . . 109.0 ?
    C19 C20 H20B . . 109.0 ?
    H20A C20 H20B . . 107.8 ?
loop_
    _geom_torsion_atom_site_label_1
    _geom_torsion_atom_site_label_2
    _geom_torsion_atom_site_label_3
    _geom_torsion_atom_site_label_4
    _geom_torsion_site_symmetry_1
    _geom_torsion_site_symmetry_2
    _geom_torsion_site_symmetry_3
    _geom_torsion_site_symmetry_4
    _geom_torsion
    _geom_torsion_publ_flag
    C9 N1 C1 O1 . . . . 175.75(12) ?
    C9 N1 C1 C2 . . . . -5.26(19) ?
    O1 C1 C2 C3 . . . . -12.24(19) ?
    N1 C1 C2 C3 . . . . 168.76(13) ?
    O1 C1 C2 C7 . . . . 165.51(12) ?
    N1 C1 C2 C7 . . . . -13.49(18) ?
    C7 C2 C3 C4 . . . . 0.3(2) ?
    C1 C2 C3 C4 . . . . 178.05(13) ?
    C2 C3 C4 C5 . . . . -0.6(2) ?
    C3 C4 C5 C6 . . . . 0.7(2) ?
    C4 C5 C6 C7 . . . . -0.4(2) ?
    C3 C2 C7 C6 . . . . 0.0(2) ?
    C1 C2 C7 C6 . . . . -177.76(12) ?
    C3 C2 C7 C8 . . . . 175.65(13) ?
    C1 C2 C7 C8 . . . . -2.08(18) ?
    C5 C6 C7 C2 . . . . 0.1(2) ?
    C5 C6 C7 C8 . . . . -175.46(13) ?
    C2 C7 C8 C9 . . . . 33.21(17) ?
    C6 C7 C8 C9 . . . . -151.25(13) ?
    C1 N1 C9 C8 . . . . 35.96(18) ?
    C1 N1 C9 C10 . . . . 158.62(12) ?
    C7 C8 C9 N1 . . . . -47.52(15) ?
    C7 C8 C9 C10 . . . . -169.26(11) ?
    N1 C9 C10 O2 . . . . -55.30(15) ?
    C8 C9 C10 O2 . . . . 66.42(15) ?
    C19 N2 C11 O3 . . . . 176.74(13) ?
    C19 N2 C11 C12 . . . . -3.2(2) ?
    O3 C11 C12 C13 . . . . -11.1(2) ?
    N2 C11 C12 C13 . . . . 168.84(13) ?
    O3 C11 C12 C17 . . . . 166.40(13) ?
    N2 C11 C12 C17 . . . . -13.68(19) ?
    C17 C12 C13 C14 . . . . 1.2(2) ?
    C11 C12 C13 C14 . . . . 178.68(13) ?
    C12 C13 C14 C15 . . . . -0.4(2) ?
    C13 C14 C15 C16 . . . . -0.4(2) ?
    C14 C15 C16 C17 . . . . 0.3(2) ?
    C15 C16 C17 C12 . . . . 0.5(2) ?
    C15 C16 C17 C18 . . . . -175.52(14) ?
    C13 C12 C17 C16 . . . . -1.3(2) ?
    C11 C12 C17 C16 . . . . -178.75(13) ?
    C13 C12 C17 C18 . . . . 174.88(13) ?
    C11 C12 C17 C18 . . . . -2.57(19) ?
    C16 C17 C18 C19 . . . . -151.24(14) ?
    C12 C17 C18 C19 . . . . 32.74(18) ?
    C11 N2 C19 C18 . . . . 32.98(18) ?
    C11 N2 C19 C20 . . . . 156.58(12) ?
    C17 C18 C19 N2 . . . . -45.45(16) ?
    C17 C18 C19 C20 . . . . -167.21(12) ?
    N2 C19 C20 O4 . . . . -55.94(16) ?
    C18 C19 C20 O4 . . . . 66.41(16) ?
loop_
    _geom_hbond_atom_site_label_D
    _geom_hbond_atom_site_label_H
    _geom_hbond_atom_site_label_A
    _geom_hbond_site_symmetry_A
    _geom_hbond_distance_DH
    _geom_hbond_distance_HA
    _geom_hbond_distance_DA
    _geom_hbond_angle_DHA
    O2 H2O O1 1_655 0.849(13) 1.859(13) 2.7066(14) 176(3)
    O4 H4O O3 1_655 0.855(13) 1.826(13) 2.6808(15) 178(3)
    N1 H1N O4 . 0.863(12) 2.053(12) 2.9141(15) 175.7(19)
    N2 H2N O2 1_455 0.872(12) 2.002(12) 2.8737(15) 179.0(19)
    C4 H4 O2 3_755 0.95 2.53 3.2512(18) 132
    C8 H8A O1 1_655 0.99 2.48 3.3157(16) 142
    C18 H18A O3 1_655 0.99 2.55 3.4007(16) 145
_shelx_hkl_file
;
   0   0  -2 118985. 394.525   2
   0   0  -3 19.3737 10.6060   2
   0   0  -4 778.357 47.3067   2
   0   0   4 602.073 40.6825   3
   0   0  -5 13.1503 15.8856   2
   0   0   5 44.1749 15.7454   3
   0   0  -6 65994.4 497.763   2
   0   0   6 63562.8 503.455   3
   0   0  -7 190.120 34.0387   2
   0   0   7 5.06685 17.3950   3
   0   0  -8 79637.9 575.168   2
   0   0   8 78524.3 666.700   3
   0   0  -9 779.430 56.5137   2
   0   0   9 3.42762 20.7040   3
   0   0  10 14169.3 330.388   3
   0   0  11 77.7414 34.0525   3
   0   0  12 30523.5 548.835   3
   0   0  13 28.7899 31.2658   3
   0   0  14 91843.5 1044.89   3
   0   0  15-0.20561 14.0691   9
   0   0  15 46.1316 21.6538   7
   0   0  15 20.9315 23.9604  13
   0   0  15 26.6720 18.0873  12
   0   0  16 8000.69 186.067  12
   0   0  16 8386.31 178.080   9
   0   0  16 8069.74 192.237   7
   0   0  17 7.95457 17.8337  12
   0   0  17 19.3951 18.7391   9
   0   0  17-23.8388 25.2886   7
   0   0  18 3295.78 123.100  12
   0   0  18 3388.55 129.334   7
   0   0  18 3386.13 119.178   9
   0   0  19 9.55736 26.7581   7
   0   0  19-11.4997 22.9720  12
   0   0  20 116.302 30.2991   7
   0   0  21 0.37669 21.1090   7
   0   0  22 2732.43 94.3443   7
   0   0  23 6.63598 13.4706   7
   0   1   0 73.8465 12.3278   2
   0   1  -1 59253.3 357.580   2
   0   1   1 59861.7 212.695   2
   0   1  -2 63732.0 425.942   2
   0  -1  -3 168541. 305.394   1
   0   1  -3 162434. 762.028   2
   0   1  -4 76049.2 566.432   2
   0  -1   4 75954.6 414.181   3
   0  -1  -5 23497.3 207.312   2
   0   1  -5 23532.9 336.927   2
   0  -1   5 23398.6 263.269   3
   0   1   6 4164.74 134.290   3
   0  -1  -6 3903.08 92.3687   2
   0  -1   6 4085.16 124.014   3
   0   1  -6 4006.61 146.258   2
   0  -1  -7 83362.4 432.864   2
   0   1   7 85275.2 663.694   3
   0  -1   7 83446.2 607.300   3
   0   1  -7 86219.5 706.264   2
   0   1  -8 20046.3 348.253   2
   0  -1  -8 19250.1 199.664   2
   0  -1   8 20172.2 326.622   3
   0  -1   9 1717.37 105.036   3
   0   1   9 1727.38 111.279   3
   0  -1  -9 1693.96 71.3288   1
   0   1  -9 1679.48 103.743   2
   0  -1  10 690.953 72.9583   3
   0   1  10 759.024 81.1270   3
   0   1 -10 744.336 68.2079   2
   0  -1  11 8233.33 259.783   3
   0   1  11 8173.26 274.890   3
   0   1  12 411.505 69.4338   3
   0  -1  12 495.524 70.5861   3
   0  -1  13 61503.2 788.112   3
   0   1  13 60756.8 831.146   3
   0  -1  14 9410.13 323.102   3
   0   1  14 9597.73 184.686  12
   0   1  14 9359.46 344.097   3
   0  -1  14 9378.16 184.633  12
   0  -1  14 9609.60 194.287   7
   0   1  14 9542.28 190.830   7
   0   1  14 9684.19 173.792   9
   0   1  14 9831.82 211.310  13
   0   1  15 697.599 53.8856  12
   0  -1  15 695.311 56.6165   7
   0   1  15 710.203 56.4191   7
   0   1  15 683.502 50.8359   9
   0  -1  15 652.118 49.4741   9
   0  -1  15 645.638 51.6932  12
   0   1  15 735.706 63.6545  13
   0   1  16 13671.1 229.732   9
   0  -1  16 13472.6 242.358  12
   0   1  16 13607.9 271.475  13
   0  -1  16 13218.4 249.464   7
   0  -1  16 13910.4 225.685   9
   0   1  16 13314.8 237.214  12
   0   1  16 13425.7 248.832   7
   0   1  17 2325.69 105.838   7
   0   1  17 2456.44 101.636   9
   0  -1  17 2606.19 101.607   9
   0   1  17 2443.90 104.736  12
   0  -1  17 2464.96 106.900  12
   0  -1  17 2472.55 110.999   7
   0   1  18 3175.94 119.888  12
   0  -1  18 3149.76 122.119  12
   0  -1  18 3252.72 114.931   9
   0   1  18 3265.07 117.722   9
   0  -1  18 3120.97 125.859   7
   0   1  18 3266.32 126.145   7
   0  -1  19 446.999 47.8013  12
   0   1  19 432.264 48.9053   7
   0  -1  19 355.410 45.2982   7
   0  -1  19 474.284 46.4054   9
   0   1  19 478.711 49.2205   9
   0   1  20 873.437 65.0013   7
   0  -1  20 863.734 62.4889  12
   0  -1  20 907.160 66.4991   7
   0  -1  21 42014.3 404.847   7
   0   1  21 40873.8 394.338   7
   0   1  22 180.137 28.1909   7
   0  -1  22 177.739 27.5409   7
   0  -1  23 1523.68 61.9304   7
   0   2   0 11951.9 182.017   2
   0   2   1 6136.21 110.816   2
   0   2  -1 5908.80 144.725   2
   0   2   1 5993.29 87.0144   3
   0   2   2 69455.1 359.659   3
   0   2  -2 69053.2 543.857   2
   0   2  -3 329080. 1273.53   2
   0   2   3 312600. 886.244   3
   0   2  -5 94301.8 772.508   2
   0   2   5 93207.9 616.168   3
   0  -2   6 124832. 648.654   3
   0   2  -6 124776. 919.353   2
   0   2   6 125813. 775.983   3
   0   2   7 36734.4 457.861   3
   0  -2   7 36120.5 380.993   3
   0   2  -7 36936.3 522.606   2
   0   2   8 3574.44 154.247   3
   0  -2   8 3264.10 127.174   3
   0   2  -8 3203.13 157.201   2
   0   2  -9 1775.91 120.063   2
   0  -2   9 1780.52 102.828   3
   0   2   9 1761.83 116.604   3
   0   2  10 76335.3 810.023   3
   0  -2  10 76396.0 721.127   3
   0   2 -10 76282.0 774.188   2
   0   2  11 8740.42 292.200   3
   0  -2  11 8628.58 257.103   3
   0  -2  12 73148.2 794.712   3
   0   2  12 74888.9 901.952   3
   0   2  13 432.138 78.2729   3
   0  -2  13 386.569 63.5135   3
   0   2  14 1824.80 77.2888   9
   0   2  14 1776.04 82.0573   7
   0   2  14 1831.93 81.0119  12
   0   2  14 1869.67 94.7471  13
   0  -2  14 1650.89 132.670   3
   0  -2  14 1677.69 83.1318   7
   0   2  15 110.710 24.8863  12
   0   2  15 155.166 34.6779  13
   0  -2  15 96.0442 23.9263  12
   0  -2  15 69.1146 25.1729   7
   0   2  15 98.7074 26.0036   7
   0   2  15 80.3912 22.4242   9
   0  -2  16 34955.7 410.344   7
   0  -2  16 36129.0 359.647   9
   0  -2  16 35422.5 394.663  12
   0   2  16 36003.9 447.888  13
   0   2  16 35399.6 399.057   7
   0   2  16 35635.8 372.294   9
   0   2  16 35645.6 384.442  12
   0   2  17 423.867 48.7754   7
   0  -2  17 343.833 46.8005   7
   0  -2  17 385.069 46.1040  12
   0  -2  17 493.585 46.1734   9
   0   2  17 373.559 42.9878   9
   0  -2  18 37085.3 375.424   9
   0   2  18 37680.9 396.254   9
   0   2  18 37370.2 418.880   7
   0  -2  18 37636.0 418.248  12
   0  -2  18 38052.2 436.155   7
   0  -2  19 67644.1 549.110  12
   0   2  19 68342.2 527.858   9
   0   2  19 67729.0 551.409   7
   0  -2  19 67547.4 574.006   7
   0  -2  20 13924.3 249.950   7
   0   2  20 13869.1 241.458   7
   0  -2  20 14008.2 239.929  12
   0  -2  21 44.7071 23.1352   7
   0  -2  21 58.6183 23.6445  12
   0   2  21 36.6015 20.7864   7
   0  -2  22 23389.3 271.299   7
   0  -2  23 79.8767 18.6171   7
   0  -2  24 208.167 19.3290   7
   0   3   0 18.6374 18.9716   2
   0   3   1 79802.1 504.931   2
   0   3  -1 78662.1 614.853   2
   0   3   2 271338. 847.929   2
   0   3   2 273037. 781.303   3
   0   3  -2 274696. 1250.64   2
   0   3  -3 137620. 930.879   2
   0   3   3 137814. 529.755   2
   0   3   3 138484. 628.746   3
   0   3   4 2082.23 88.3255   3
   0   3  -4 2201.21 125.260   2
   0  -3   4 2222.06 61.5956   3
   0  -3   5 68919.3 401.479   3
   0   3  -5 68298.2 725.726   2
   0  -3   6 105.459 19.8046   3
   0   3   6 92.7288 28.7683   3
   0   3  -6 77.4765 39.1610   2
   0   3  -7 249.525 53.0396   2
   0  -3   7 230.074 30.9750   3
   0   3   7 248.452 43.1268   3
   0   3  -8 365.895 63.4397   2
   0   3   8 402.189 56.2848   3
   0  -3   8 323.730 40.4773   3
   0   3  -9 90.8889 32.5350   2
   0   3   9 38.2270 26.8186   3
   0  -3   9 48.1950 20.9440   3
   0   3  10 10546.7 311.087   3
   0  -3  10 10566.0 255.108   3
   0   3 -10 10544.4 319.654   2
   0   3  11 39130.7 630.633   3
   0   3 -11 38055.8 603.105   2
   0  -3  11 38807.5 522.564   3
   0   3  12 11694.5 367.415   3
   0  -3  12 11701.2 304.175   3
   0  -3  13 7531.73 256.272   3
   0   3  14 13562.1 257.611  13
   0   3  14 13340.9 207.149   9
   0   3  14 13251.5 217.058  12
   0  -3  14 12865.9 235.184   7
   0  -3  14 12772.3 190.904   9
   0   3  14 12895.4 223.624   7
   0  -3  15 13737.8 253.105   7
   0  -3  15 13834.4 210.908   9
   0   3  15 14176.5 226.447   9
   0   3  15 14277.4 275.265  13
   0   3  15 14395.4 245.137   7
   0  -3  16 21100.0 309.051  12
   0   3  16 22069.6 353.427  13
   0  -3  16 21469.1 325.016   7
   0   3  16 21977.1 291.441   9
   0   3  16 21682.0 311.797   7
   0  -3  16 21837.3 272.386   9
   0  -3  17 7584.73 189.817  12
   0  -3  17 7852.30 166.103   9
   0  -3  17 7834.78 200.489   7
   0   3  17 8087.88 192.541   7
   0   3  17 7917.01 216.324  13
   0   3  17 7878.33 180.137   9
   0  -3  18 15804.6 283.083   7
   0   3  18 15971.0 271.910   7
   0  -3  18 15759.7 270.759  12
   0  -3  18 15803.1 236.489   9
   0   3  18 16024.0 254.740   9
   0   3  19 16963.3 271.784   7
   0  -3  19 16998.3 286.201   7
   0   3  19 16653.0 256.635   9
   0  -3  19 16593.8 271.932  12
   0   3  20 4793.29 139.020   7
   0  -3  20 4655.80 144.908   7
   0  -3  20 4604.28 137.452  12
   0  -3  21 35119.9 362.823   7
   0  -3  21 34673.5 344.940  12
   0  -3  22 1336.17 65.5709   7
   0  -3  23 6598.19 121.523   7
   0  -3  24 1167.06 40.2849   7
   0   4   0 414213. 1476.19   2
   0   4  -1 13968.9 288.739   2
   0   4   1 14992.2 258.573   2
   0   4   2 7384.48 168.736   2
   0   4  -2 7013.16 220.382   2
   0   4  -3 19714.5 387.627   2
   0   4   3 20072.6 248.438   2
   0   4   4 8432.59 184.181   3
   0   4  -4 8408.55 267.926   2
   0  -4   4 7910.42 100.457   3
   0   4   5 1479.99 86.9466   3
   0   4  -5 1567.17 122.922   2
   0  -4   5 1512.09 52.7698   3
   0   4   6 20715.4 345.841   3
   0   4  -6 20660.5 451.118   2
   0  -4   6 20099.4 226.432   3
   0  -4   7 6863.10 150.499   3
   0   4   7 6811.75 213.735   3
   0   4  -7 6595.10 261.907   2
   0   4  -8 478.475 75.2902   2
   0  -4   8 357.861 38.8940   3
   0   4   8 517.854 68.0865   3
   0   4  -9 5970.40 259.374   2
   0   4   9 6076.40 231.101   3
   0  -4   9 5727.45 166.255   3
   0  -4  10 3323.47 135.919   3
   0   4  10 3294.17 181.070   3
   0   4 -10 3275.78 193.796   2
   0   4 -11 11058.2 354.539   2
   0   4  11 11115.4 345.739   3
   0   4 -12 2096.85 157.096   2
   0  -4  13 982.139 64.5307   7
   0   4  13 1044.45 70.1253  13
   0   4  14 35823.6 422.824  13
   0   4  14 34838.2 372.856   7
   0   4  14 34773.4 337.923   9
   0  -4  14 34587.3 394.275   7
   0   4  15 34147.4 377.989   7
   0  -4  15 33112.3 313.790   9
   0   4  15 33798.9 349.253   9
   0   4  15 33897.7 428.866  13
   0  -4  15 33369.7 400.897   7
   0   4  16 43366.5 440.406   7
   0   4  16 43183.3 495.708  13
   0  -4  16 41844.8 363.264   9
   0   4  16 42597.0 404.759   9
   0  -4  16 42577.1 462.755   7
   0  -4  17 2252.74 109.413   7
   0  -4  17 2414.85 107.636  12
   0   4  17 2430.17 100.114   9
   0   4  17 2406.63 106.191   7
   0   4  17 2429.21 121.099  13
   0   4  18 15363.4 263.690   7
   0  -4  18 15367.7 279.721   7
   0   4  18 15183.2 245.312   9
   0  -4  18 15275.8 264.997  12
   0  -4  19 4280.18 137.772  12
   0  -4  19 4263.14 144.200   7
   0  -4  20 20805.0 297.321   7
   0  -4  20 20386.7 281.968  12
   0  -4  21 8902.56 170.297  12
   0  -4  21 8897.77 179.047   7
   0  -4  22 6113.11 131.327   7
   0  -4  22 6160.11 125.837  12
   0  -4  23 238.685 23.9815   7
   0   5   0 7.37129 19.0677   2
   0   5   1 48062.7 532.195   2
   0   5  -1 48475.9 592.431   2
   0   5  -2 25726.8 462.539   2
   0   5   2 27519.8 377.197   2
   0   5  -3 16652.0 388.359   2
   0   5   3 17693.4 274.766   2
   0   5   4 26059.6 299.237   2
   0   5  -4 24772.3 493.941   2
   0   5  -5 35455.0 612.918   2
   0   5  -6 1587.73 135.761   2
   0   5  -7 67894.1 887.422   2
   0   5  -8 39843.8 697.131   2
   0   5  -9 13717.4 417.792   2
   0   5 -10 780.457 103.414   2
   0   5 -11 24055.2 563.963   2
   0   5 -12 12734.5 411.121   2
   0   5  13 13360.8 248.360  13
   0   5  13 12938.2 220.436   7
   0   5  14 471.591 41.2974   9
   0   5  14 512.613 47.6967   7
   0  -5  14 439.465 48.6820   7
   0  -5  15 29967.2 387.962   7
   0   5  15 30235.5 326.759   9
   0   5  15 30877.5 408.912  13
   0   5  15 30177.5 359.566   7
   0   5  16 80361.7 597.326   7
   0   5  16 80608.4 674.132  13
   0   5  16 80520.1 545.774   9
   0  -5  16 79834.6 643.564   7
   0   5  17 119142. 821.353  13
   0   5  17 117599. 666.143   9
   0  -5  17 119077. 783.399   7
   0  -5  18 26821.5 367.318   7
   0  -5  18 27010.3 349.975  12
   0  -5  19 30156.0 372.522   7
   0  -5  19 29854.8 352.835  12
   0  -5  20 209.520 33.9498   7
   0  -5  20 278.162 36.1162  12
   0  -5  21 10.5055 18.2933   7
   0  -5  21 17.1543 16.0109  12
   0  -5  22 13496.3 174.176  12
   0  -5  22 13655.0 184.991   7
   0  -5  23 235.296 21.9215   7
   0   6   0 49554.8 624.521   2
   0   6   1 22345.2 397.799   2
   0   6  -1 22243.0 437.357   2
   0   6  -2 45587.7 650.626   2
   0   6   2 47659.6 560.079   2
   0   6  -3 183946. 1375.37   2
   0   6   3 188879. 1014.77   2
   0   6   4 2551.09 109.157   2
   0   6  -4 2790.27 179.564   2
   0   6  -5 13541.1 402.038   2
   0   6  -6 45069.4 746.610   2
   0   6  -7 194.279 56.9164   2
   0   6  -8 41298.3 754.388   2
   0   6  -9 42.9145 29.8555   2
   0   6 -10 48427.0 843.053   2
   0   6 -11 1041.52 128.399   2
   0  -6  12 3711.74 113.644   8
   0   6 -12 3676.45 233.430   2
   0   6  12 3841.95 128.152  13
   0   6  13 6639.69 140.034   9
   0   6  13 6797.08 179.760  13
   0   6  14 18387.2 243.992   9
   0  -6  14 18426.0 303.745   7
   0  -6  15 561.964 58.4564   7
   0   6  15 724.159 65.2222  13
   0   6  15 672.617 50.5161   9
   0   6  16 93654.4 571.219   9
   0  -6  16 93761.3 703.536   7
   0  -6  17 434.595 51.4787   7
   0  -6  18 1194.88 73.8899  12
   0  -6  18 1113.52 76.5637   7
   0  -6  19 1840.57 90.3420   7
   0  -6  19 1886.50 86.7995  12
   0  -6  20 24658.5 285.527  12
   0  -6  20 25006.4 303.284   7
   0  -6  21 3032.00 95.7851   7
   0  -6  21 2972.54 88.6791  12
   0  -6  22 1975.49 60.8815  12
   0  -6  22 1921.84 65.0341   7
   0   7   0-10.9212 26.0016   2
   0   7   1 12569.2 329.668   2
   0   7  -1 11767.4 345.652   2
   0   7  -2 1972.31 148.331   2
   0   7   2 2244.40 132.061   2
   0   7  -3 7812.75 304.326   2
   0   7   3 8195.95 235.499   2
   0   7  -4 31121.4 620.990   2
   0   7   4 31448.4 425.247   2
   0   7  -5 70018.7 961.367   2
   0   7  -6 66238.8 962.104   2
   0   7  -7 1153.28 133.780   2
   0   7  -8 42506.8 813.478   2
   0   7  -9 14787.2 488.757   2
   0   7 -10 14486.3 487.582   2
   0   7  11 1556.98 74.8375   4
   0  -7  11 1590.84 79.6632   8
   0   7 -11 1570.86 160.734   2
   0  -7  11 1655.99 86.2777  11
   0   7 -12 53465.1 929.842   2
   0   7  12 51776.0 433.079   4
   0  -7  12 53279.8 455.804   8
   0   7  12 52645.9 476.541  13
   0  -7  12 53069.8 495.483  11
   0   7  13 26227.6 351.893  13
   0   7 -13 25434.3 636.354   2
   0   7  14 65231.6 569.757  13
   0  -7  15 43959.3 484.269   7
   0   7  15 43922.9 475.685  13
   0  -7  16 198.183 36.9281   7
   0   7  16 322.999 45.6501  13
   0  -7  17 1413.73 86.0700   7
   0  -7  18 1054.18 66.7823  12
   0  -7  18 1086.30 73.2586   7
   0  -7  19 3496.77 110.975  12
   0  -7  19 3559.44 119.585   7
   0  -7  20 42.7393 19.0504   7
   0  -7  20 27.2764 16.6512  12
   0  -7  21 617.179 37.4053  12
   0  -7  21 591.451 40.4917   7
   0  -7  22 2808.57 68.7849   7
   0  -7  22 2658.42 60.0771  12
   0   8   0 215105. 1543.02   2
   0   8  -1 36532.3 653.661   2
   0   8   1 38541.7 621.537   2
   0   8  -2 245.862 62.9303   2
   0   8   2 288.078 53.0277   2
   0   8   3 29621.8 483.135   2
   0   8  -3 28061.6 610.949   2
   0   8  -4 10772.6 389.644   2
   0   8   4 10637.1 264.851   2
   0   8  -5 4540.17 262.343   2
   0   8  -6 23145.6 605.654   2
   0   8  -7 67837.6 1054.33   2
   0   8  -8 2505.44 206.728   2
   0  -8   9 334.189 40.1776   8
   0   8  -9 327.745 81.1655   2
   0  -8   9 296.605 40.8273  11
   0   8   9 479.331 45.2973   4
   0   8  10 13872.3 234.148   4
   0   8 -10 14167.3 502.428   2
   0  -8  10 14174.8 244.787   8
   0  -8  10 14351.0 258.919  11
   0  -8  11 580.705 52.1812   8
   0   8 -11 446.473 92.7459   2
   0   8  11 598.790 51.5523   4
   0  -8  11 526.782 52.7468  11
   0  -8  12 7939.51 196.564  11
   0  -8  12 7774.93 184.347   8
   0   8  12 7685.97 177.224   4
   0   8 -12 8279.73 382.931   2
   0   8  13 4630.12 136.089   4
   0   8  13 4694.13 145.620  13
   0   8  14 28342.1 363.102  13
   0   8  14 27652.7 319.978   4
   0   8  15 92.4912 29.2671  13
   0  -8  15 61.1669 24.1152   7
   0  -8  16 211.153 39.0583   7
   0  -8  17 78.3578 26.2597   7
   0  -8  18 16.4849 17.5363  12
   0  -8  18 32.4219 21.0154   7
   0  -8  19 2865.72 92.9540  12
   0  -8  19 2938.92 101.863   7
   0  -8  20 26143.5 247.334  12
   0  -8  20 26313.5 268.859   7
   0  -8  21 41.5048 14.1002   7
   0  -8  21 97.6171 15.0796  12
   0   9   0 373.674 72.2215   2
   0   9  -1 12356.3 405.898   2
   0   9   1 11572.2 354.583   2
   0   9   2 37311.0 609.741   2
   0   9  -2 37048.1 723.742   2
   0   9  -3 2467.44 194.526   2
   0   9   3 2632.73 152.401   2
   0   9  -4 102.152 49.1560   2
   0   9  -5 5206.78 296.441   2
   0   9  -6 940.543 131.754   2
   0   9  -7 78.2113 40.7645   2
   0   9   7 70.2137 21.5157   4
   0  -9   7 81.7866 24.6537   8
   0  -9   8 522.100 50.6390   8
   0  -9   8 655.288 58.5272  11
   0   9   8 574.723 52.2604   4
   0   9  -8 604.791 110.035   2
   0  -9   9 5941.03 164.537   8
   0   9   9 5828.36 160.148   4
   0   9  -9 5599.82 328.662   2
   0  -9   9 5758.08 170.275  11
   0   9  10 9560.38 207.174   4
   0  -9  10 9839.73 215.235   8
   0   9 -10 9685.75 428.744   2
   0  -9  10 9783.17 222.928  11
   0   9  11 13731.4 246.274   4
   0  -9  11 13630.8 263.792  11
   0  -9  11 13979.5 254.205   8
   0  -9  12 1040.40 75.3519  11
   0   9  12 1050.28 70.0916   4
   0  -9  12 1011.26 69.7735   8
   0   9  13 1779.54 86.8386   6
   0   9  13 1712.34 85.5378   4
   0   9  14 2003.51 89.3207   4
   0  -9  15 8207.53 204.517   7
   0  -9  16 19085.8 299.299   7
   0  -9  17 1992.03 92.6895   7
   0  -9  18 3489.27 102.998  12
   0  -9  18 3519.82 112.389   7
   0  -9  19 2632.81 87.5365   7
   0  -9  19 2614.53 79.9818  12
   0  -9  20 5022.05 92.1491  12
   0  -9  20 5136.69 104.934   7
   0  10   0 4602.34 246.293   2
   0  10   1 7278.11 295.721   2
   0  10  -1 6786.97 311.329   2
   0  10   2 41.1264 29.0727   2
   0  10  -2 265.778 70.3694   2
   0  10  -3 31752.4 724.951   2
   0 -10   3 30376.4 341.337   8
   0 -10   4 39074.1 396.855   8
   0  10  -4 39932.4 832.549   2
   0 -10   5 3361.65 120.002   8
   0  10  -5 3339.45 248.825   2
   0  10   6 1128.58 72.4715   4
   0 -10   6 1191.69 73.4730   8
   0  10  -6 1165.68 149.876   2
   0  10  -7 2499.41 220.895   2
   0  10   7 2695.02 112.733   4
   0 -10   7 2360.91 113.430  11
   0 -10   7 2539.58 109.102   8
   0  10   8 946.270 69.4168   4
   0 -10   8 1020.47 73.0051   8
   0 -10   8 925.004 71.9478  11
   0 -10   9 1367.62 87.3469  11
   0  10   9 1509.18 86.0856   4
   0 -10   9 1475.11 85.9916   8
   0  10  10 10441.2 221.680   4
   0 -10  10 10501.0 236.719  11
   0 -10  10 10273.9 224.443   8
   0 -10  11 3314.28 127.731   8
   0 -10  11 3161.43 129.397  11
   0  10  11 3206.80 124.134   4
   0 -10  12 20267.3 317.341  11
   0  10  12 20623.9 306.856   4
   0  10  13 7372.11 176.492   4
   0  10  13 7303.48 173.077   6
   0  10  14 7546.79 170.375   4
   0 -10  15 1661.99 89.6538   7
   0 -10  16 35955.1 385.634   7
   0 -10  17 17851.3 251.605   7
   0 -10  18 16711.5 198.586  12
   0 -10  18 17099.3 221.523   7
   0 -10  19 8125.71 117.253  12
   0 -10  19 8224.65 133.331   7
   0  11   0 59.1322 39.3661   2
   0 -11   1 20914.0 281.052   8
   0  11   1 20619.1 503.884   2
   0  11  -1 21792.6 568.877   2
   0  11  -2 27535.8 658.148   2
   0 -11   2 26933.2 327.300   8
   0  11  -3 1888.41 176.912   2
   0 -11   3 1719.26 86.6811   8
   0 -11   4 18970.1 290.106   8
   0  11   4 19043.1 294.990   4
   0 -11   5 4.13530 17.5638   8
   0  11   5 42.2012 23.0347   4
   0  11  -6 10713.8 445.646   2
   0 -11   6 10342.5 224.686   8
   0  11   6 10610.3 229.979   4
   0 -11   7 74.0052 28.8607   8
   0  11   7 31.8248 21.5101   4
   0 -11   7 25.8924 19.3970  11
   0 -11   8 10033.2 225.844   8
   0 -11   8 9971.18 236.852  11
   0  11   8 9832.71 222.368   4
   0 -11   9 6983.71 195.329  11
   0 -11   9 7245.99 189.035   8
   0  11   9 6827.09 185.336   4
   0 -11  10 8689.66 207.249   8
   0  11  10 8574.19 206.009   4
   0 -11  10 8605.76 213.736  11
   0 -11  11 2393.71 110.600  11
   0  11  11 2582.02 111.566   4
   0 -11  11 2500.01 110.922   8
   0  11  12 4746.65 145.960   4
   0  11  12 4750.26 143.524   6
   0  11  13 1449.09 78.3610   4
   0  11  13 1415.03 74.7310   6
   0  11  14 58.6676 18.9040   4
   0 -11  15 84.8305 25.8322   7
   0 -11  16 99.6035 24.7748   7
   0 -11  17 3662.75 101.351   7
   0 -11  18 5427.07 91.2677  12
   0 -11  18 5788.37 110.980   7
   0  12   0 60189.2 497.234   4
   0 -12   1 1717.45 83.0029   8
   0  12   1 1866.69 91.8823   4
   0  12  -1 1829.60 85.4880   4
   0 -12   2 2650.21 106.980   8
   0  12   2 2839.96 114.917   4
   0 -12   3 15300.3 259.566   8
   0  12   3 15350.5 272.003   4
   0 -12   4 27.8764 23.5752   8
   0  12   4 13.7034 20.6282   4
   0 -12   5 1870.93 94.8057   8
   0  12   5 1825.84 97.5110   4
   0  12   6 29874.8 386.956   4
   0 -12   6 29953.1 378.796   8
   0 -12   7 906.137 68.5231   8
   0 -12   7 1046.09 79.1339  11
   0  12   7 980.162 72.6164   4
   0 -12   8 235.138 37.9253   8
   0  12   8 239.786 40.3037   4
   0 -12   8 218.799 38.8378  11
   0  12   9 17723.9 294.167   4
   0 -12   9 17299.5 297.560  11
   0 -12   9 17601.3 289.376   8
   0  12  10 4290.83 143.384   4
   0 -12  10 4026.77 140.717  11
   0  12  11 1463.00 81.7300   4
   0 -12  11 1425.29 81.0367  11
   0  12  12 4686.96 137.928   4
   0  12  12 4508.44 134.307   6
   0  12  13 22.6725 17.8625   6
   0  12  13 0.91326 16.4785   4
   0 -12  14 8339.95 177.137   7
   0 -12  15 17986.7 238.842   7
   0 -12  16 4047.06 102.257   7
   0 -12  17 20.3667 11.0935   7
   0  13   0 25.1526 19.6473   4
   0  13  -1 2047.22 88.8290   4
   0  13   1 2094.44 96.4100   4
   0 -13   2 20761.1 285.312   8
   0  13   2 20952.3 307.061   4
   0  13   3 964.084 69.5549   4
   0 -13   3 951.673 64.3448   8
   0 -13   4 38761.8 407.056   8
   0  13   4 38717.2 430.432   4
   0 -13   5 13308.3 241.297   8
   0  13   5 13494.8 254.736   4
   0 -13   5 13181.7 272.575  11
   0 -13   6 37654.3 406.094   8
   0 -13   6 36891.5 446.720  11
   0  13   6 37883.6 428.031   4
   0  13   7 741.930 62.5140   4
   0 -13   7 683.762 62.0719  11
   0 -13   7 695.302 58.7720   8
   0  13   8 13598.9 253.304   4
   0 -13   8 13808.0 243.798   8
   0 -13   8 13174.9 251.832  11
   0  13   9 859.535 65.1804   4
   0 -13   9 852.751 63.9688  11
   0 -13  10 170.068 30.7412  11
   0  13  10 186.107 33.9714   4
   0  13  11 246.505 35.9243   4
   0  13  11 222.277 32.2742   6
   0  13  12 5671.35 135.272   6
   0  13  12 5700.43 139.850   4
   0  13  13 28735.9 269.750   6
   0  13  13 29125.1 288.182   4
   0 -13  14 522.787 40.2959   7
   0 -13  15 1126.60 51.4249   7
   0 -13  16 8749.43 118.208   7
   0  14   0 9888.93 189.469   4
   0  14  -1 11838.6 197.095   4
   0  14   1 11781.5 213.763   4
   0  14   2 7548.43 175.344   4
   0 -14   2 7363.81 155.357   8
   0 -14   3 11649.0 202.021   8
   0  14   3 12045.0 225.812   4
   0  14   4 2537.68 105.305   4
   0 -14   4 2523.79 97.4314   8
   0 -14   5 1091.58 74.7340  11
   0  14   5 1081.22 71.0316   4
   0  14   6 2016.51 95.0031   4
   0 -14   6 2121.93 99.4879  11
   0 -14   7 19.2669 18.0137  11
   0  14   7 17.4069 21.0739   4
   0  14   8 213.960 35.3670   4
   0 -14   8 197.684 30.8225  11
   0 -14   9 13501.3 215.335  11
   0  14   9 14354.9 230.338   4
   0  14  10 14039.8 219.479   6
   0  14  10 14426.9 221.293   4
   0  14  11 3016.02 96.3785   4
   0  14  11 2906.68 92.5942   6
   0  14  12 1165.14 52.6670   6
   0 -14  13 2306.98 73.9486   7
   0 -14  14 19.0600 9.87968   7
   0  15   0-0.91371 13.1807   4
   0  15   1 3372.57 103.480   4
   0  15   2 1436.12 70.0615   4
   0  15   3 2531.73 94.6192   4
   0 -15   3 2524.64 103.574  11
   0  15   4 50649.1 421.038   4
   0 -15   4 50359.5 441.473  11
   0 -15   5 3865.14 119.746  11
   0  15   5 3994.82 118.887   4
   0 -15   6 14626.0 219.759  11
   0  15   6 14821.6 223.944   4
   0 -15   7 919.290 53.6160  11
   0  15   7 933.108 57.1580   4
   0 -15   8 7347.59 136.876  11
   0  15   8 7485.34 151.107   4
   0  15   9 7397.83 146.042   6
   0  15   9 7428.69 144.477   4
   0  15  10 5065.93 110.247   6
   0  15  10 5269.48 113.822   4
   0  15  11 385.841 28.1499   6
   0 -15  12 420.388 27.8542   7
   0 -16   0 14238.3 206.983  11
   0  16   1 11631.3 152.223   4
   0 -16   1 11802.3 186.782  11
   0  16   2 714.383 41.3227   4
   0 -16   2 656.193 44.5968  11
   0  16   3 3355.21 89.2446   4
   0 -16   3 3278.84 93.3048  11
   0  16   4 1532.16 61.7382   4
   0 -16   4 1416.69 58.8242  11
   0  16   5 2356.56 75.7895   4
   0 -16   5 2236.19 69.1333  11
   0  16   6 4566.69 103.223   4
   0 -16   6 4004.70 85.5466  11
   0  16   7 32.7901 15.8826   6
   0  16   7 36.3761 14.0992   4
   0  16   8 2177.88 67.6685   6
   0  16   9 4655.69 86.9924   6
   0  17   3 3203.63 75.6687   6
   0  17   4 895.411 40.1558   6
   1   0   0 11.7442 10.2138   1
   1   0  -1 254672. 756.664   1
   1   0   1 267422. 738.563   1
   1   0  -2 205059. 727.226   1
   1   0   2 205843. 665.879   1
   1   0  -3 70.4672 19.7025   1
   1   0  -4 1698.94 76.1909   1
   1   0  -5 11040.4 202.357   1
   1   0  -6 33431.5 374.114   1
   1   0  -7 91646.9 653.716   1
   1   0  -8 131744. 816.573   1
   1   0  -9 49428.0 529.150   1
  -1   0  -9 49448.4 690.135   2
  -1   0   9 48573.3 594.053   3
  -1   0 -10 84776.0 920.087   2
  -1   0  10 82234.6 813.666   3
   1   0 -10 83094.9 717.663   1
   1   0 -11 8001.33 228.433   1
  -1   0  11 7920.14 270.199   3
  -1   0  12 753.157 89.9488   3
  -1   0  13 6557.32 270.314   3
  -1   0  14 36777.2 358.081  12
   1   0  14 37597.8 367.784  12
   1   0  14 39234.1 361.562   9
  -1   0  14 36882.6 674.844   3
   1   0  14 37007.9 401.290  13
  -1   0  14 37963.5 338.973   9
   1   0  14 38330.2 381.311   7
  -1   0  14 37584.8 378.053   7
  -1   0  15 15755.6 454.786   3
  -1   0  15 16439.0 251.233  12
   1   0  15 16183.1 279.538  13
   1   0  15 16303.4 255.878  12
  -1   0  15 16327.8 235.944   9
   1   0  15 16852.4 250.777   9
   1   0  15 16391.5 262.545   7
  -1   0  15 16391.9 263.045   7
  -1   0  16 6132.65 290.180   3
  -1   0  16 6538.60 172.133   7
   1   0  16 6446.09 160.161   9
   1   0  16 6438.70 170.507   7
   1   0  16 6485.09 167.510  12
  -1   0  16 6133.36 159.299  12
  -1   0  16 6469.62 155.349   9
   1   0  16 6423.67 183.077  13
  -1   0  17 250.728 36.0806  12
   1   0  17 298.834 44.5522  13
  -1   0  17 264.740 35.2332   9
  -1   0  17 293.274 39.7147   7
   1   0  17 274.087 37.9292  12
   1   0  17 296.887 40.3489   7
   1   0  18 11.7053 19.7171  12
  -1   0  18-2.43857 17.7273  12
  -1   0  18 58.6422 22.9117   9
   1   0  18 30.1349 19.9449   7
  -1   0  18-16.2412 23.7340   7
  -1   0  19 12434.8 220.873   9
   1   0  19 12207.0 228.804  12
  -1   0  19 12211.0 235.771   7
   1   0  19 12498.1 236.673   7
  -1   0  20 4692.13 139.910   7
  -1   0  20 4676.05 132.677   9
   1   0  20 4795.28 137.954  12
   1   0  20 4740.60 139.563   7
  -1   0  21 5572.99 142.234   7
   1   0  21 5623.57 141.557   7
  -1   0  21 5607.78 134.825   9
   1   0  22 31474.1 301.523   7
  -1   0  22 31506.0 303.396   7
  -1   0  23 483.528 33.9667   7
   1   0  23 438.043 32.3433   7
   1  -1  23 3157.84 82.4953   7
  -1   1  22 19701.1 235.988   7
   1  -1  22 19524.8 236.316   7
   1  -1  21 5052.64 135.716   7
  -1   1  21 5200.62 136.040   7
  -1   1  21 4951.88 128.848   9
   1  -1  20 8949.86 192.903   7
  -1   1  20 9060.18 192.052   7
   1  -1  20 9076.86 190.808  12
  -1   1  20 9239.10 185.580   9
   1  -1  19 774.101 60.6881  12
  -1   1  19 767.774 57.5613   9
  -1   1  19 779.499 60.8920   7
   1  -1  19 798.932 62.2901   7
   1  -1  18 555.277 54.7770   7
  -1   1  18 633.580 53.1327   9
   1  -1  18 586.700 54.6129  12
  -1   1  18 563.323 54.1102   7
   1  -1  17 16929.0 280.109  12
  -1   1  17 17104.6 280.794   7
  -1   1  17 17159.1 259.977   9
   1  -1  17 17204.0 285.414   7
   1  -1  16 143.223 32.8238  13
   1  -1  16 121.576 28.0549  12
   1  -1  16 102.607 26.4615   7
  -1   1  16 93.4158 25.5254   7
  -1   1  16 79.9797 45.6023   3
  -1   1  16 106.712 24.9525  12
  -1   1  16 121.061 27.5968   9
   1  -1  15 23477.6 310.895  12
  -1   1  15 23073.4 561.420   3
   1  -1  15 23017.8 324.444  13
   1  -1  15 23690.5 317.841   7
  -1   1  15 24105.9 317.346   7
   1  -1  15 24453.9 297.569   9
  -1   1  15 24077.5 288.230   9
  -1   1  15 24253.1 303.817  12
   1  -1  14 17248.2 261.277   7
  -1   1  14 17413.0 474.767   3
  -1   1  14 17077.1 243.008  12
  -1   1  14 17820.9 234.474   9
  -1   1  14 17274.6 255.948   7
   1  -1  14 17859.6 242.078   9
  -1   1  13 2813.94 184.316   3
   1   1 -12 2629.56 146.715   1
  -1   1  12 2459.67 163.501   3
  -1   1  11 58687.4 740.231   3
   1   1 -11 59870.7 684.739   1
  -1   1  10 20424.4 421.226   3
   1   1 -10 21084.7 394.596   1
  -1   1   9 841.242 81.8188   3
   1   1  -9 907.304 79.7798   1
   1   1  -9 905.884 55.9301   2
   1   1  -8 23724.6 292.187   2
   1   1  -7 49687.3 412.488   2
   1   1  -6 13451.0 209.275   2
   1   1  -5 28035.6 292.336   2
   1   1  -4 82856.9 474.263   2
   1   1  -3 223072. 887.195   1
   1   1  -3 211864. 731.310   2
   1   1  -2 50964.7 393.217   1
   1  -1   1 145850. 594.134   1
   1   1  -1 143278. 610.596   1
   1  -1   0 98640.3 475.085   1
   1   1   0 97728.2 470.375   1
   1   1   1 143823. 529.608   1
   1  -1  -1 142696. 568.633   1
   1  -1  -2 54773.5 362.770   1
   1   1   2 53761.5 310.806   1
   1  -1  -3 231060. 760.432   1
   1   1   3 230563. 643.123   1
   1  -1  -4 84631.8 482.989   1
   1  -1  -5 29324.3 299.820   1
   1  -1  -6 13494.0 215.991   1
  -1   1  -7 51128.9 682.155   2
   1  -1  -7 50526.7 441.048   1
  -1   1  -8 24239.6 499.832   2
   1  -1  -8 24596.8 321.393   1
   1  -1  -9 985.170 67.1695   1
  -1   1  -9 909.247 102.546   2
  -1  -1  10 20859.8 409.188   3
  -1   1 -10 21175.8 500.252   2
   1  -1 -10 20705.3 314.282   1
  -1  -1  11 59125.9 727.654   3
  -1   1 -11 60301.4 850.724   2
  -1  -1  12 2676.32 162.281   3
  -1  -1  13 2670.29 171.009   3
   1   1  14 17954.0 246.156   9
  -1  -1  14 17676.3 228.632   9
   1   1  14 17283.9 278.471  13
  -1  -1  14 17136.3 246.818  12
  -1  -1  14 16954.5 258.162   7
  -1  -1  14 17503.9 454.126   3
   1   1  14 17516.6 249.771  12
   1   1  14 17739.0 259.282   7
  -1  -1  15 23833.3 305.574  12
   1   1  15 24124.6 309.316  12
  -1  -1  15 23188.6 535.510   3
   1   1  15 24238.4 301.776   9
  -1  -1  15 23701.1 318.238   7
   1   1  15 23946.2 346.749  13
   1   1  15 23874.1 316.176   7
  -1  -1  15 23698.0 281.389   9
   1   1  16 115.529 26.0077  12
  -1  -1  16 104.538 25.0209   9
   1   1  16 139.751 33.7939  13
  -1  -1  16 104.208 26.0050  12
  -1  -1  16 107.348 28.4887   7
  -1  -1  16 140.983 49.4340   3
   1   1  16 130.756 29.8789   9
   1   1  16 99.8135 24.5107   7
   1   1  17 17019.9 278.837   7
  -1  -1  17 17030.0 253.277   9
  -1  -1  17 17100.6 285.480   7
   1   1  17 16855.2 307.069  13
   1   1  17 17031.4 271.113  12
  -1  -1  17 16959.1 270.296  12
  -1  -1  18 585.767 50.5228   9
  -1  -1  18 589.081 55.9566   7
   1   1  18 600.943 55.7028   7
  -1  -1  18 568.713 52.1569  12
   1   1  18 676.061 64.5802  13
   1   1  18 594.878 53.6530  12
  -1  -1  19 737.780 55.6991   9
   1   1  19 776.460 60.6881   7
  -1  -1  19 699.400 59.7836   7
  -1  -1  19 686.755 55.6940  12
  -1  -1  20 9026.33 178.400   9
   1   1  20 9059.24 191.168   7
  -1  -1  20 9337.35 198.106   7
  -1  -1  21 5198.57 137.192   7
   1   1  21 5021.53 132.463   7
  -1  -1  21 4863.30 122.646   9
   1   1  22 19106.9 231.282   7
  -1  -1  22 19314.6 236.527   7
  -1  -1  23 3152.71 82.9059   7
   1  -2  23 11639.9 153.900   7
   1  -2  22 3468.91 99.7487   7
   1  -2  21 3896.85 117.370  12
   1  -2  21 3878.36 118.308   7
  -1   2  21 4032.41 114.763   9
  -1   2  21 3880.23 115.084   7
  -1   2  20 15427.4 245.893   7
   1  -2  20 15474.7 247.806  12
  -1   2  20 15492.7 240.174   9
   1  -2  20 15227.0 251.273   7
   1  -2  19 1634.05 87.4341  12
  -1   2  19 1565.20 83.4491   7
  -1   2  19 1565.08 81.2799   9
   1  -2  19 1580.24 87.2382   7
  -1   2  18 20367.9 303.219   7
   1  -2  18 20959.7 310.902  12
  -1   2  18 20923.8 289.595   9
   1  -2  18 20118.6 312.522   7
   1  -2  17 7050.46 184.961   7
  -1   2  17 6955.19 177.682   7
   1  -2  17 6896.94 179.944  12
  -1   2  17 7074.71 167.552   9
  -1   2  16 333.019 41.3961   7
   1  -2  16 286.287 41.2191   7
  -1   2  16 348.467 39.9471   9
   1  -2  16 325.229 41.1385  12
   1  -2  15 8896.97 194.543  13
   1  -2  15 9273.84 201.981   7
  -1   2  15 9340.65 181.239   9
  -1   2  15 9279.22 361.006   3
  -1   2  15 9210.87 194.459   7
  -1   2  14 15481.5 232.669  12
  -1   2  14 15848.6 459.815   3
  -1   2  14 15273.1 239.569   7
   1  -2  14 15420.9 250.658   7
  -1   2  14 15426.8 221.602   9
   1  -2  14 15676.1 223.255   9
   1  -2  14 14594.9 238.635  13
   1   2 -13 2906.48 171.803   1
  -1   2  13 2910.52 190.172   3
   1   2 -12 367.301 63.1217   1
  -1   2  12 426.944 71.7690   3
  -1   2  11 13994.9 367.484   3
  -1   2  10 94050.6 911.246   3
  -1   2   9 131739. 1016.80   3
   1   2  -9 130200. 836.727   2
  -1   2   8 2694.46 139.084   3
   1   2  -8 2655.61 118.683   2
   1   2  -7 8311.81 204.623   2
   1   2  -6 61218.3 543.308   2
   1   2  -5 63690.3 528.946   2
  -1   2   4 999999. 1362.35   2
   1   2  -3 466724. 1327.34   2
   1   2  -2 124683. 650.350   2
   1   2  -1 6924.13 145.037   2
   1   2   0 8033.94 147.752   1
   1  -2  -1 7116.99 137.430   1
   1   2   1 7230.43 128.028   1
   1   2   2 127895. 483.324   1
   1  -2  -2 126410. 575.728   1
   1  -2  -3 512991. 1129.01   1
   1  -2  -5 66783.2 426.202   1
  -1   2  -5 68491.0 770.864   2
  -1   2  -6 65161.8 808.792   2
   1  -2  -6 65138.9 435.429   1
   1  -2  -7 8574.16 163.706   1
  -1   2  -7 8454.79 306.177   2
   1  -2  -8 2737.70 95.8210   1
  -1   2  -8 2748.76 184.934   2
  -1   2  -9 131475. 1294.98   2
  -1   2 -10 98037.7 1145.40   2
  -1  -2  10 95786.0 857.038   3
  -1  -2  11 14017.3 346.655   3
  -1   2 -11 14623.8 443.469   2
  -1  -2  12 294.571 55.8371   3
  -1  -2  13 2919.10 173.659   3
   1   2  14 15898.9 233.899   9
  -1  -2  14 15043.1 247.426   7
   1   2  14 15560.7 242.931   7
   1   2  14 15539.4 268.670  13
  -1  -2  14 14933.2 232.526  12
   1   2  14 15895.4 234.357  12
  -1  -2  14 15471.8 415.376   3
  -1  -2  14 15274.8 211.020   9
  -1  -2  15 8615.57 318.851   3
  -1  -2  15 9338.01 173.228   9
   1   2  15 9356.93 189.069  12
   1   2  15 9363.26 220.778  13
   1   2  15 9268.41 194.972   7
   1   2  15 9495.62 190.826   9
  -1  -2  15 9073.68 189.259  12
  -1  -2  15 9093.80 201.471   7
   1   2  16 252.800 41.4296  13
  -1  -2  16 287.240 60.2697   3
   1   2  16 306.923 37.7855   9
  -1  -2  16 350.919 40.7105  12
   1   2  16 348.471 42.9505   7
   1   2  16 305.090 39.0274  12
  -1  -2  16 235.281 36.1024   7
  -1  -2  16 297.692 34.5308   9
  -1  -2  17 7151.99 177.002  12
  -1  -2  17 7057.69 185.746   7
   1   2  17 7027.61 172.199  12
   1   2  17 7177.16 203.537  13
  -1  -2  17 7021.70 160.478   9
   1   2  17 7109.91 179.338   7
  -1  -2  18 20183.2 312.066   7
   1   2  18 19718.6 300.491   7
   1   2  18 19876.1 337.780  13
  -1  -2  18 19968.5 292.696  12
  -1  -2  18 20134.8 272.408   9
   1   2  19 1521.45 82.5245   7
  -1  -2  19 1662.64 78.6923   9
  -1  -2  19 1629.64 88.9351   7
  -1  -2  19 1555.99 80.9844  12
  -1  -2  20 15403.8 253.162   7
  -1  -2  20 15271.2 236.222  12
  -1  -2  20 14897.8 219.935   9
   1   2  20 15422.9 245.365   7
  -1  -2  21 3926.23 118.746   7
   1   2  21 3868.82 113.896   7
  -1  -2  22 3394.41 99.0018   7
  -1  -2  23 11659.9 154.763   7
   1  -3  23 1031.08 45.2030   7
   1  -3  22 14124.1 195.299   7
   1  -3  22 14250.4 194.744  12
   1  -3  21 22897.3 277.325  12
   1  -3  21 23053.7 281.730   7
  -1   3  21 22889.3 263.334   9
  -1   3  20 6859.17 160.555   7
   1  -3  20 7314.72 170.539  12
   1  -3  20 6952.27 168.694   7
  -1   3  20 6974.42 156.794   9
  -1   3  19 8193.92 177.520   9
  -1   3  19 8305.75 186.015   7
   1  -3  19 8402.44 193.187  12
   1  -3  19 8444.86 196.366   7
   1  -3  18 13390.6 250.145  12
   1  -3  18 13559.4 255.586   7
  -1   3  18 13732.9 233.198   9
  -1   3  18 13647.3 246.445   7
  -1   3  17 6082.75 164.778   7
  -1   3  17 6169.27 155.540   9
   1  -3  17 6111.59 173.810   7
   1  -3  17 6011.33 169.486  12
   1  -3  16 9711.65 217.102   7
  -1   3  16 9874.02 208.094   7
  -1   3  16 10013.1 195.798   9
  -1   3  15 296.345 36.9193   7
  -1   3  15 294.233 69.2186   3
   1  -3  15 358.082 42.9803   7
  -1   3  15 285.038 34.6543   9
  -1   3  14 7388.17 320.689   3
  -1   3  14 7484.26 169.021   7
   1  -3  14 7528.73 178.271   7
  -1   3  14 7572.20 156.275   9
  -1   3  13 2551.20 181.258   3
   1   3 -13 2695.27 180.075   1
  -1   3  12 9584.52 334.112   3
  -1   3  11 17589.5 425.529   3
  -1   3  10 36742.1 579.355   3
   1   3 -10 36379.2 515.916   2
  -1   3   9 49986.7 630.719   3
   1   3  -9 49030.1 602.292   2
   1   3  -8 7803.59 235.249   2
  -1   3   8 7962.60 241.312   3
   1   3  -7 93391.2 800.585   2
  -1   3   7 95201.9 769.603   3
   1   3  -6 130199. 918.812   2
  -1   3   6 128732. 841.236   3
   1   3  -5 233124. 1195.78   2
  -1   3   4 327285. 893.696   2
   1   3  -4 319172. 1327.94   2
  -1   3   3 2865.97 106.508   2
   1   3  -3 2951.76 123.461   2
   1   3  -2 95207.6 667.654   2
  -1   3   2 95535.0 685.159   2
   1   3  -1 73517.9 562.281   2
  -1   3   1 74340.7 649.519   2
   1   3   0 283.000 37.1284   2
  -1   3   0 600.280 66.9850   2
  -1   3  -1 75681.8 736.242   2
   1   3   1 76478.7 462.952   1
  -1   3  -2 99572.9 894.101   2
   1   3   2 99207.5 475.146   1
   1   3   3 3246.89 74.4123   1
  -1   3  -3 3168.54 170.431   2
   1  -3  -4 349428. 981.946   1
  -1   3  -4 350973. 1871.97   2
   1  -3  -5 250652. 819.843   1
  -1   3  -5 246896. 1643.07   2
  -1   3  -6 131674. 1253.71   2
   1  -3  -6 134011. 592.151   1
   1  -3  -7 99768.7 504.654   1
  -1   3  -7 98453.7 1129.20   2
  -1   3  -8 7651.92 326.899   2
  -1   3  -9 51199.5 863.117   2
  -1  -3  10 37262.9 520.613   3
  -1   3 -10 38287.8 755.552   2
  -1  -3  11 18092.9 382.103   3
  -1   3 -11 18069.7 522.586   2
  -1   3 -12 10714.9 394.136   2
  -1  -3  12 9971.72 292.887   3
  -1  -3  13 2642.52 161.692   3
   1   3  14 7410.90 188.290  13
  -1  -3  14 6986.63 271.249   3
   1   3  14 7510.43 162.864   9
  -1  -3  14 7253.04 142.909   9
   1   3  14 7634.04 169.751   7
   1   3  14 7654.71 164.294  12
  -1  -3  14 7304.61 175.897   7
   1   3  15 311.665 39.1619   7
   1   3  15 302.866 43.9860  13
  -1  -3  15 418.259 37.7516   9
  -1  -3  15 288.749 39.7273   7
   1   3  15 291.949 35.7960   9
  -1  -3  15 308.289 38.1787  12
   1   3  16 9844.53 206.164   7
  -1  -3  16 9622.83 202.038  12
  -1  -3  16 9671.18 178.901   9
  -1  -3  16 9741.44 216.268   7
   1   3  16 9825.71 237.804  13
  -1  -3  17 6141.43 145.707   9
   1   3  17 6315.48 167.535   7
  -1  -3  17 6051.48 173.206   7
   1   3  17 6024.58 189.071  13
  -1  -3  17 6105.83 163.779  12
   1   3  18 13803.3 283.553  13
  -1  -3  18 13786.2 217.260   9
   1   3  18 13742.3 245.917   7
  -1  -3  18 13764.0 242.186  12
  -1  -3  18 13799.1 258.955   7
   1   3  19 8155.99 184.686   7
  -1  -3  19 8350.14 195.457   7
  -1  -3  19 8152.71 180.096  12
  -1  -3  19 8063.56 161.832   9
  -1  -3  20 6961.99 157.137  12
  -1  -3  20 6981.81 169.809   7
  -1  -3  20 6787.57 140.341   9
   1   3  20 7043.96 161.677   7
  -1  -3  21 23428.0 283.575   7
  -1  -3  22 13769.0 192.229   7
  -1  -3  23 1077.43 45.7725   7
   1  -4  23 858.451 38.4376   7
   1  -4  22 5917.28 121.280  12
   1  -4  22 5975.10 122.346   7
   1  -4  21 2179.36 84.3574  12
   1  -4  21 2156.16 85.0460   7
   1  -4  20 5983.89 154.186   7
  -1   4  20 5885.82 138.220   9
   1  -4  20 5973.84 152.602  12
   1  -4  19 13680.1 246.584   7
  -1   4  19 13917.7 224.233   9
   1  -4  19 13785.4 245.550  12
  -1   4  18 7985.49 185.414   7
   1  -4  18 8188.80 195.519  12
   1  -4  18 7935.68 195.781   7
  -1   4  18 7889.04 173.969   9
   1  -4  17 26947.7 364.059   7
  -1   4  17 26747.6 342.549   7
  -1   4  17 26874.3 321.370   9
  -1   4  16 15252.2 258.082   7
   1  -4  16 15287.1 273.111   7
  -1   4  16 15507.8 240.687   9
  -1   4  15 967.449 64.8895   7
  -1   4  15 876.617 57.5258   9
  -1   4  15 776.128 110.600   3
  -1   4  14 37639.5 724.983   3
  -1   4  14 37677.2 351.570   9
   1  -4  14 38850.2 413.725   7
   1   4 -14 37588.3 713.415   1
  -1   4  14 37595.5 383.825   7
  -1   4  13 7701.87 167.206   7
  -1   4  13 8310.68 192.985  13
  -1   4  13 7842.37 319.974   3
   1  -4  13 7840.74 179.306   7
  -1   4  13 7741.67 149.881   9
  -1   4  12 40659.6 691.319   3
  -1   4  11 3073.41 185.577   3
   1   4 -11 3065.66 168.980   2
  -1   4  10 46672.5 679.194   3
   1   4 -10 46460.5 653.618   2
  -1   4   9 19700.6 412.397   3
   1   4  -9 20272.3 430.242   2
   1   4  -8 125444. 1061.92   2
  -1   4   8 126530. 974.059   3
   1   4  -7 338565. 1713.89   2
  -1   4   7 349568. 1503.81   3
   1   4  -6 86404.1 837.077   2
  -1   4   6 87032.8 715.702   3
   1   4  -5 92696.0 843.115   2
  -1   4   5 94622.2 679.406   3
  -1   4   4 37670.4 347.135   2
   1   4  -4 38686.0 527.575   2
  -1   4   4 38288.7 396.515   3
  -1   4   3 14565.5 222.499   3
  -1   4   3 14131.4 259.987   2
   1   4  -3 14628.9 309.812   2
  -1   4   2 80340.5 695.875   2
   1   4  -2 81748.4 695.254   2
  -1   4   2 80467.7 464.051   3
   1   4  -1 19962.4 334.621   2
  -1   4   1 20268.1 381.113   2
   1   4   0 285162. 1199.85   2
  -1   4   0 296006. 1557.86   2
   1   4   1 20016.9 303.075   2
  -1   4  -1 20614.4 431.066   2
  -1   4  -2 81605.8 903.798   2
   1   4   2 83634.8 487.892   1
  -1   4  -3 14994.8 406.513   2
   1   4   3 15665.8 186.448   1
  -1   4  -4 39250.1 676.621   2
   1   4   4 39183.5 227.759   1
  -1   4  -5 97980.8 1114.46   2
  -1   4  -6 88942.6 1107.33   2
  -1   4  -7 373518. 2333.51   2
  -1   4  -8 133231. 1425.30   2
  -1   4  -9 20800.5 570.785   2
  -1   4 -10 47794.0 884.070   2
  -1  -4  10 47857.3 566.253   3
  -1  -4  11 3107.76 152.114   3
  -1   4 -11 3026.97 224.577   2
  -1   4 -12 41369.2 815.790   2
  -1  -4  12 39650.3 569.266   3
   1   4  13 7996.66 168.502   7
   1   4  13 7808.73 157.335   9
  -1  -4  13 7701.05 178.527   7
   1   4  13 7932.10 190.115  13
  -1  -4  14 38428.4 413.605   7
   1   4  14 39795.7 391.392   7
   1   4  14 38831.1 368.558   9
   1   4  14 39716.0 443.724  13
  -1  -4  14 37620.6 319.996   9
   1   4  15 951.695 65.0701   7
  -1  -4  15 925.748 52.5903   9
  -1  -4  15 918.388 67.9857   7
   1   4  15 932.504 74.4433  13
  -1  -4  16 15573.6 258.462  12
   1   4  16 15962.4 303.657  13
   1   4  16 15665.8 260.560   7
  -1  -4  16 15286.1 217.037   9
  -1  -4  16 15355.8 274.822   7
  -1  -4  17 26705.8 364.033   7
   1   4  17 26789.6 341.928   7
  -1  -4  17 26938.6 289.851   9
   1   4  17 27347.8 401.978  13
  -1  -4  17 26333.4 337.953  12
  -1  -4  18 7952.35 155.700   9
  -1  -4  18 8029.45 183.977  12
   1   4  18 7909.13 213.587  13
  -1  -4  18 8203.76 199.184   7
   1   4  18 8110.15 185.015   7
   1   4  19 14216.1 275.939  13
  -1  -4  19 13808.9 229.674  12
  -1  -4  19 13486.5 194.171   9
  -1  -4  19 13886.1 249.189   7
  -1  -4  20 6049.35 155.850   7
  -1  -4  20 5942.93 141.150  12
  -1  -4  21 2354.23 88.2408   7
  -1  -4  21 2283.89 79.3631  12
  -1  -4  22 5891.62 121.488   7
  -1  -4  23 861.095 38.5255   7
   1  -5  23 366.165 22.9815   7
   1  -5  22 31.9312 13.4221   7
   1  -5  22 40.5560 14.5549  12
   1  -5  21 1505.76 68.1820   7
   1  -5  21 1505.61 68.0653  12
   1  -5  20 985.882 62.1570  12
  -1   5  20 884.295 52.1138   9
   1  -5  20 982.827 61.9211   7
   1  -5  19 1462.20 80.6477  12
   1  -5  19 1411.96 79.3029   7
  -1   5  19 1356.95 68.8047   9
   1  -5  18 25486.5 341.322  12
   1  -5  18 26087.6 351.846   7
  -1   5  18 25774.0 303.056   9
   1  -5  17 1829.55 97.6513   7
  -1   5  17 1875.46 85.1239   9
   1  -5  16 21843.2 331.972   7
  -1   5  16 21829.5 280.894   9
  -1   5  15 37953.7 362.264   9
   1  -5  15 38442.6 433.834   7
  -1   5  15 38161.2 398.799   7
   1  -5  14 20275.2 308.913   7
   1   5 -14 19435.8 541.548   1
  -1   5  14 19132.2 517.153   3
  -1   5  14 20110.8 282.107   7
  -1   5  14 19694.3 253.687   9
   1  -5  13 4757.33 145.032   7
  -1   5  13 4905.97 149.466  13
  -1   5  13 4682.99 250.428   3
  -1   5  13 4923.70 135.306   7
  -1   5  13 4784.61 118.803   9
  -1   5  12 23910.4 542.958   3
  -1   5  12 24048.6 283.103   7
  -1   5  11 9285.95 322.087   3
   1   5 -11 9730.48 327.804   2
   1   5 -10 46633.2 714.563   2
  -1   5  10 46014.2 683.898   3
  -1   5   9 52475.8 692.379   3
   1   5  -9 52123.7 755.469   2
   1   5  -8 4288.67 214.994   2
  -1   5   8 4321.32 186.289   3
   1   5  -7 39839.2 642.879   2
  -1   5   7 39044.2 523.651   3
   1   5  -6 148567. 1212.95   2
  -1   5   6 150569. 945.812   3
  -1   5   5 39478.3 449.511   3
   1   5  -5 39408.8 604.748   2
   1   5  -4 62023.0 742.573   2
  -1   5   4 61351.9 512.943   3
  -1   5   4 63009.0 501.894   2
   1   5  -3 58774.6 689.102   2
  -1   5   3 58985.6 572.652   2
  -1   5   3 57608.7 449.308   3
  -1   5   2 106030. 874.723   2
   1   5  -2 106466. 889.596   2
  -1   5   2 108504. 531.782   3
  -1   5   1 72756.4 772.670   2
  -1   5   1 71350.1 362.916   3
   1   5  -1 71754.9 700.841   2
   1   5   0 91253.3 760.629   2
  -1   5   0 90688.2 922.277   2
   1   5   1 71210.7 639.205   2
  -1   5  -1 71368.3 864.648   2
  -1   5  -2 109000. 1127.08   2
  -1   5  -3 61091.3 868.166   2
   1   5   3 63286.3 414.869   1
  -1   5  -4 64343.6 925.680   2
  -1   5  -5 41256.9 767.890   2
  -1   5  -6 157134. 1538.78   2
  -1   5  -7 41289.1 810.659   2
  -1   5  -8 4751.96 282.515   2
  -1   5  -9 53165.6 954.497   2
  -1   5 -10 49088.6 930.145   2
  -1   5 -11 9568.85 411.826   2
  -1   5 -12 24627.9 656.528   2
   1   5  12 24218.3 319.473  13
   1   5  12 24194.4 286.722   7
  -1   5 -13 4769.10 279.494   2
   1   5  13 5024.84 136.040   7
   1   5  13 4870.03 153.821  13
  -1  -5  13 4706.27 144.594   7
  -1  -5  14 19536.5 302.574   7
   1   5  14 20228.6 282.861   7
   1   5  14 20161.9 321.430  13
  -1  -5  15 38231.2 432.888   7
   1   5  15 38998.8 463.310  13
   1   5  15 38812.4 400.863   7
   1   5  16 22319.1 359.005  13
  -1  -5  16 21806.8 330.409   7
  -1  -5  16 22181.9 307.664  12
  -1  -5  17 1821.58 89.4373  12
   1   5  17 1880.57 106.465  13
  -1  -5  17 1875.33 97.8888   7
  -1  -5  18 26179.7 323.748  12
  -1  -5  18 26290.5 352.689   7
   1   5  18 26824.4 384.853  13
  -1  -5  19 1391.24 79.1091   7
   1   5  19 1528.20 91.3474  13
  -1  -5  19 1477.51 74.1031  12
  -1  -5  20 1043.94 63.8124   7
  -1  -5  20 1051.49 58.2007  12
  -1  -5  21 1497.37 67.6541   7
  -1  -5  21 1523.64 60.9398  12
  -1  -5  22 31.5654 12.3446   7
   1  -6  22 2617.30 69.1449   7
   1  -6  22 2709.35 70.9447  12
   1  -6  21 3497.78 95.9568  12
   1  -6  21 3468.11 96.1469   7
   1  -6  20 987.921 59.0574   7
   1  -6  20 987.239 59.3305  12
   1  -6  19 576.140 50.5366  12
   1  -6  19 594.074 51.4610   7
  -1   6  19 594.002 42.4839   9
   1  -6  18 2665.82 110.804   7
  -1   6  18 2491.90 89.3598   9
   1  -6  17 13980.2 261.551   7
  -1   6  17 14062.0 217.247   9
   1  -6  16 13488.7 260.914   7
  -1   6  16 13422.7 212.977   9
   1  -6  15 1930.65 100.436   7
  -1   6  15 1948.52 81.2036   9
   1   6 -14 11582.9 433.653   1
  -1   6  14 11841.7 192.816   9
   1  -6  14 11979.3 244.027   7
  -1   6  13 17039.8 259.688   6
  -1   6  13 17407.7 226.069   9
  -1   6  13 16917.3 247.732   4
  -1   6  12 32683.9 363.058  13
  -1   6  12 33517.7 361.143   6
  -1   6  12 34890.2 656.454   3
   1  -6  12 34972.1 398.936  11
  -1   6  12 33982.7 347.959   4
   1   6 -12 35164.0 661.734   2
   1   6 -11 66667.0 925.374   2
   1  -6  11 67729.0 541.004  11
  -1   6  11 66839.1 870.572   3
  -1   6  10 11739.6 351.760   3
   1   6 -10 11990.3 393.779   2
   1   6  -9 19450.5 495.326   2
  -1   6   9 19846.7 429.839   3
   1   6  -8 12107.5 386.047   2
  -1   6   8 11894.8 313.771   3
  -1   6   7 3448.60 158.630   3
   1   6  -7 3276.96 201.929   2
  -1   6   6 15059.3 307.063   3
   1   6  -6 14689.1 409.965   2
  -1   6   5 57587.3 555.376   3
   1   6  -5 55642.1 779.528   2
  -1   6   4 59387.6 543.853   2
  -1   6   4 59058.5 511.671   3
   1   6  -3 72604.3 832.112   2
  -1   6   3 74255.5 689.277   2
  -1   6   3 73837.1 511.413   3
  -1   6   2 89656.7 836.315   2
  -1   6   2 88809.6 478.263   3
   1   6  -2 88702.3 879.425   2
  -1   6   1 16754.2 395.011   2
   1   6  -1 17859.7 384.367   2
  -1   6   0 10167.1 326.733   2
   1   6   0 10797.8 289.592   2
  -1   6  -1 16981.3 446.042   2
   1   6   1 17255.2 349.072   2
  -1   6  -2 93138.3 1077.51   2
  -1   6  -3 76642.8 1026.05   2
   1   6   3 77368.9 515.752   1
  -1   6  -4 60017.3 941.559   2
  -1   6  -5 58823.7 954.312   2
  -1   6  -6 15084.6 501.629   2
  -1   6  -7 3365.02 241.492   2
  -1   6  -8 12514.3 477.957   2
  -1   6  -9 19944.3 609.957   2
  -1   6 -10 12129.6 481.208   2
  -1   6 -11 69660.6 1137.95   2
  -1   6 -12 38018.0 831.952   2
   1   6  12 36744.1 402.008  13
   1   6  13 18395.9 299.513  13
  -1   6 -13 17283.6 548.468   2
  -1  -6  13 17294.3 245.197   8
  -1  -6  14 11815.4 240.815   7
   1   6  14 11823.5 247.594  13
  -1  -6  15 1897.98 99.9432   7
   1   6  15 2129.39 111.098  13
  -1  -6  16 13596.9 262.664   7
   1   6  16 13646.1 279.410  13
  -1  -6  17 14450.4 264.876   7
  -1  -6  17 14524.8 243.009  12
   1   6  17 14312.7 282.522  13
   1   6  18 2834.66 123.485  13
  -1  -6  18 2605.92 109.532   7
  -1  -6  18 2636.79 100.388  12
  -1  -6  19 622.682 46.9012  12
  -1  -6  19 590.155 50.9186   7
  -1  -6  20 996.479 52.5001  12
  -1  -6  20 981.891 58.6896   7
  -1  -6  21 3406.60 95.3757   7
  -1  -6  21 3356.15 81.0139  12
  -1  -6  22 2552.21 68.1857   7
   1  -7  22 3025.28 65.1923  12
   1  -7  21 3656.40 89.6195   7
   1  -7  21 3710.00 90.1019  12
   1  -7  20 1254.16 61.9646   7
   1  -7  20 1330.98 63.6295  12
   1  -7  19 1619.07 78.0213   7
   1  -7  19 1607.01 77.1198  12
   1  -7  18 934.578 64.9843   7
  -1   7  17 908.781 52.2417   9
   1  -7  17 949.378 68.2868   7
  -1   7  16 534.324 42.0984   9
   1  -7  16 598.673 57.6548   7
  -1   7  15 1730.28 72.8150   9
   1  -7  15 1782.66 97.2810   7
   1  -7  14 38615.5 446.196   7
  -1   7  14 37907.2 403.804   6
  -1   7  13 80824.3 589.206   6
  -1   7  13 80806.7 573.288   4
  -1   7  12 93677.3 617.591   4
  -1   7  12 93007.7 636.904   6
   1   7 -12 93015.6 1136.27   2
   1  -7  11 88456.2 651.919  11
  -1   7  11 87175.2 585.641   4
   1   7 -11 87996.9 1119.95   2
  -1   7  11 87568.0 606.112   6
  -1   7  10 20979.5 281.935   4
   1  -7  10 21559.5 315.957  11
   1   7 -10 20855.3 549.157   2
   1   7  -9 3857.06 236.072   2
   1   7  -8 4579.13 254.421   2
  -1   7   8 4498.18 194.813   3
  -1   7   7 14516.0 329.360   3
   1   7  -7 14970.5 449.091   2
   1   7  -6 2075.18 168.696   2
  -1   7   6 2145.01 117.664   3
   1   7  -5 5366.88 256.429   2
   1   7  -4 9308.47 331.123   2
  -1   7   3 10723.3 281.681   2
   1   7  -3 10179.0 334.780   2
   1   7  -2 63312.3 809.047   2
  -1   7   2 62576.7 733.842   2
  -1   7   1 41831.7 641.982   2
   1   7  -1 41164.4 636.585   2
  -1   7   0 24920.9 527.320   2
   1   7   0 25291.4 478.884   2
   1   7   1 41749.4 588.574   2
  -1   7  -1 41716.1 721.437   2
  -1   7  -2 64761.2 942.721   2
  -1   7  -3 10636.5 400.235   2
  -1   7  -4 9958.97 398.217   2
  -1   7  -5 5663.57 309.904   2
  -1   7  -6 2307.10 203.200   2
  -1   7  -7 14807.3 523.486   2
  -1   7  -8 4513.54 295.292   2
  -1   7  -9 4276.31 289.631   2
  -1   7 -10 21478.2 647.293   2
  -1  -7  10 19708.0 272.706   8
   1   7  11 87355.3 539.512   4
   1   7  11 87707.2 602.492  13
  -1  -7  11 87538.2 586.865   8
  -1   7 -12 96422.0 1338.19   2
  -1  -7  12 95737.1 619.569   8
   1   7  12 95583.4 663.336  13
   1   7  13 82433.8 635.964  13
  -1  -7  13 81450.4 565.706   8
  -1   7 -13 81729.5 1202.75   2
   1   7  14 39461.0 453.985  13
  -1  -7  14 39117.8 447.807   7
  -1  -7  14 38113.2 376.275   8
   1   7  15 1740.73 99.5373  13
  -1  -7  15 1728.46 95.0677   7
   1   7  16 569.899 59.7946  13
  -1  -7  16 536.422 54.4929   7
  -1  -7  17 928.692 68.0086   7
   1   7  17 955.859 72.6722  13
  -1  -7  17 1012.33 63.1207  12
   1   7  18 898.914 66.9799  13
  -1  -7  18 950.145 58.1307  12
  -1  -7  18 913.536 64.3282   7
  -1  -7  19 1629.95 68.6971  12
  -1  -7  19 1532.70 75.6546   7
  -1  -7  20 1200.67 60.5822   7
  -1  -7  20 1219.30 52.1510  12
  -1  -7  21 3677.88 89.5025   7
   1  -8  21 13863.9 150.478  12
   1  -8  21 13633.2 148.763   7
   1  -8  20 4398.59 103.139  12
   1  -8  20 4261.64 102.036   7
   1  -8  19 4137.65 113.270  12
   1  -8  19 4177.27 115.248   7
   1  -8  18 1061.55 66.3041   7
   1  -8  17 8907.74 195.951   7
   1  -8  16 7556.47 190.563   7
   1  -8  15 173.483 35.6117   7
  -1   8  15 157.566 29.2956   6
  -1   8  14 2800.39 112.950   6
  -1   8  13 11439.3 224.847   4
  -1   8  13 11561.8 231.641   6
  -1   8  12 33777.4 386.518   4
   1  -8  12 33016.2 420.140  11
   1   8 -12 32606.6 691.147   2
  -1   8  12 33437.0 397.112   6
  -1   8  11 819.190 62.9630   4
   1  -8  11 804.827 67.5640  11
  -1   8  11 848.805 65.0050   6
   1   8 -11 916.422 123.413   2
  -1   8  10 30546.4 363.449   4
   1  -8  10 30883.2 398.280  11
   1   8 -10 30230.0 690.380   2
  -1   8   9 8016.42 183.675   4
   1   8  -9 8462.62 367.891   2
   1  -8   9 8245.38 203.964  11
   1  -8   9 8269.95 183.692   8
  -1   8   8 73997.5 538.467   4
   1  -8   8 74498.1 534.854   8
   1  -8   8 74415.8 601.967  11
   1   8  -7 59761.9 945.007   2
   1   8  -6 46489.4 818.174   2
   1   8  -5 8679.10 347.996   2
   1   8  -4 14292.4 435.383   2
   1   8  -3 5203.40 256.750   2
  -1   8   3 5223.78 207.577   2
  -1   8   2 25241.9 493.659   2
   1   8  -2 25970.3 557.852   2
   1   8  -1 8693.65 314.977   2
  -1   8   1 8893.38 309.190   2
  -1   8   0 30237.7 602.678   2
   1   8   0 30359.4 560.183   2
   1   8   1 8966.56 293.963   2
  -1   8  -1 8917.00 342.976   2
  -1   8  -2 26344.8 618.765   2
  -1   8  -3 5394.81 292.726   2
  -1   8  -4 14836.3 499.494   2
  -1   8  -5 8906.18 396.751   2
  -1   8  -6 48375.3 947.791   2
  -1   8  -7 63275.3 1104.83   2
  -1  -8   8 72969.6 547.936   8
  -1   8  -8 72708.2 1196.37   2
  -1   8  -9 8247.84 410.524   2
  -1  -8   9 7796.04 174.118  11
  -1  -8   9 7934.77 183.329   8
   1   8  10 29113.0 336.224  13
  -1  -8  10 28462.0 338.890  11
  -1   8 -11 831.075 131.919   2
   1   8  11 815.865 58.5650   4
   1   8  11 810.849 61.2841  13
  -1  -8  11 835.525 63.2440   8
   1   8  12 33187.8 352.812   4
   1   8  12 33831.3 393.860  13
   1   8  13 11195.6 233.121  13
  -1  -8  13 11519.8 220.744   8
   1   8  14 2734.96 118.447  13
  -1  -8  14 2719.13 120.410   7
  -1  -8  14 2818.22 106.022   8
   1   8  15 165.734 35.0103  13
  -1  -8  15 210.762 36.1477   7
  -1  -8  16 7576.81 190.237   7
   1   8  16 7576.39 191.284  13
  -1  -8  17 9096.03 197.998   7
   1   8  17 8823.03 198.580  13
  -1  -8  17 9012.90 174.246  12
  -1  -8  18 1066.80 56.4481  12
  -1  -8  18 1086.96 65.7392   7
  -1  -8  19 4058.70 96.0419  12
  -1  -8  19 4050.05 112.942   7
  -1  -8  20 3964.05 78.0468  12
  -1  -8  20 4258.98 101.347   7
  -1  -8  21 13426.0 145.833   7
   1  -9  20 6884.93 111.230   7
   1  -9  20 6907.53 111.378  12
   1  -9  19 9498.78 155.598   7
   1  -9  19 9628.25 155.242  12
   1  -9  18 11208.6 190.788   7
   1  -9  17 2716.27 103.348   7
   1  -9  16 2032.72 95.8292   7
  -1   9  15 1623.44 81.3267   6
   1  -9  15 1652.72 90.4623   7
  -1   9  14 2523.16 107.088   6
  -1   9  13 1108.47 72.6441   4
  -1   9  13 1119.62 74.5028   6
  -1   9  12 4737.06 150.816   4
   1  -9  12 4740.33 161.184  11
  -1   9  12 4620.27 151.920   6
   1  -9  11 21847.2 350.350  11
  -1   9  11 22337.5 324.369   4
  -1   9  11 22380.7 333.688   6
   1   9 -10 34452.5 756.864   2
  -1   9  10 33335.6 397.810   4
   1  -9  10 34205.8 434.171  11
  -1   9   9 52581.9 492.009   4
   1   9  -9 51375.6 930.312   2
   1  -9   9 52183.2 535.711  11
   1   9  -8 32892.8 743.513   2
  -1   9   8 33185.3 386.453   4
   1  -9   8 32568.8 424.563  11
   1  -9   8 33432.1 379.648   8
   1   9  -7 1126.66 139.226   2
  -1   9   7 1138.61 71.9460   4
   1  -9   7 1063.30 67.7607   8
  -1   9   6 57959.0 484.386   4
   1  -9   6 58161.2 478.661   8
   1   9  -5 28123.2 660.721   2
   1   9  -4 12466.5 432.056   2
   1   9  -3 2347.79 185.227   2
   1   9  -2 24433.1 575.234   2
  -1   9   2 24575.4 509.023   2
   1   9  -1 6940.57 297.329   2
  -1   9   1 7175.83 291.447   2
  -1   9   0 5110.98 260.368   2
   1   9   0 5142.67 246.365   2
  -1   9  -1 7270.00 320.204   2
  -1   9  -2 24658.3 613.575   2
  -1   9  -3 2403.87 200.528   2
  -1   9  -4 12596.2 472.782   2
  -1   9  -5 28526.8 726.526   2
  -1  -9   6 57727.6 499.426   8
  -1   9  -6 57836.2 1057.84   2
  -1  -9   7 953.621 67.6704   8
  -1   9  -7 985.474 142.662   2
  -1   9  -8 32239.1 806.259   2
  -1  -9   8 32273.5 384.190   8
  -1  -9   8 31360.8 362.689  11
  -1  -9   9 50698.2 482.407   8
  -1  -9   9 49785.8 458.725  11
  -1  -9  10 31689.3 371.410  11
   1   9  10 32595.2 372.975   4
  -1  -9  10 32426.8 393.318   8
   1   9  11 21385.3 299.022  13
   1   9  11 21936.4 305.053   4
   1   9  12 4450.36 140.608  13
   1   9  12 4760.47 140.069   4
  -1  -9  12 4732.92 148.526   8
   1   9  13 1296.65 78.0523  13
   1   9  13 1257.50 70.3610   4
  -1  -9  13 1218.99 74.4105   8
  -1  -9  14 2441.99 111.743   7
   1   9  14 2460.30 106.848  13
  -1  -9  14 2374.68 99.2279   8
   1   9  15 1751.30 89.3935  13
  -1  -9  15 1714.45 91.6018   7
   1   9  16 2422.05 99.9578  13
  -1  -9  16 2053.61 96.0499   7
  -1  -9  17 2685.39 87.4825  12
  -1  -9  17 2798.26 104.091   7
  -1  -9  18 10844.1 156.680  12
  -1  -9  18 11232.0 189.902   7
  -1  -9  19 8739.34 115.974  12
  -1  -9  19 9295.40 152.634   7
  -1  -9  20 6889.70 109.891   7
   1 -10  19 11587.0 145.051  12
   1 -10  19 11488.6 144.922   7
   1 -10  18 1975.35 71.8818   7
   1 -10  18 1979.22 71.2509  12
   1 -10  17 1664.84 74.2365   7
   1 -10  16 2223.87 93.9563   7
   1 -10  15 1502.38 82.7131   7
  -1  10  15 1417.68 73.1664   6
  -1  10  14 2693.70 108.139   6
  -1  10  13 531.583 52.5665   4
  -1  10  13 550.021 53.9283   6
  -1  10  12 8721.44 204.688   4
   1 -10  12 8459.86 214.034  11
  -1  10  12 8640.66 208.567   6
  -1  10  11 4749.83 154.460   4
   1 -10  11 4772.18 163.886  11
  -1  10  11 4854.48 159.648   6
  -1  10  10 53516.6 518.136   4
   1 -10  10 53601.5 556.632  11
  -1  10   9 21752.0 330.579   4
   1 -10   9 21476.4 358.169  11
  -1  10   8 1891.21 97.9534   4
   1  10  -8 1927.95 185.173   2
   1 -10   8 1893.16 108.058  11
  -1  10   7 20614.9 312.141   4
   1  10  -7 20647.6 598.516   2
   1 -10   7 20984.3 305.529   8
  -1  10   6 7029.97 178.689   4
   1  10  -6 6444.86 333.581   2
   1 -10   6 6717.37 170.861   8
  -1  10   5 7672.78 183.998   4
   1 -10   5 7696.52 177.953   8
   1  10  -5 7396.09 350.899   2
   1  10  -4 9222.93 387.734   2
  -1  10   4 9712.65 202.670   4
   1 -10   4 9598.67 193.487   8
   1  10  -3 5684.21 296.805   2
  -1  10   3 5900.38 153.933   4
   1 -10   3 5711.91 144.540   8
  -1  10   2 10380.6 197.464   4
   1  10  -2 10203.2 384.691   2
  -1  10   1 996.361 60.4887   4
   1  10  -1 1001.67 117.682   2
  -1  10   1 970.667 115.470   2
  -1  10   0 367.654 72.8185   2
  -1  10  -1 999.884 126.483   2
  -1 -10   1 1161.78 69.9892   8
  -1 -10   2 10401.4 209.625   8
  -1  10  -2 10126.0 404.787   2
  -1 -10   3 6382.43 166.618   8
  -1  10  -3 5834.88 319.332   2
  -1  10  -4 9155.54 413.034   2
  -1 -10   4 9774.65 210.407   8
  -1 -10   5 7566.03 187.653   8
  -1  10  -5 7448.21 380.721   2
  -1 -10   6 6750.52 181.144   8
  -1 -10   6 6393.32 170.654  11
  -1  10  -6 6285.01 353.488   2
  -1 -10   7 19928.0 298.719  11
  -1  10  -7 20450.7 646.729   2
  -1 -10   7 20061.9 313.219   8
  -1 -10   8 1890.15 97.1539   8
  -1  10  -8 1731.70 189.601   2
  -1 -10   8 1815.33 91.4203  11
  -1 -10   9 20492.8 303.144  11
  -1 -10   9 21175.5 325.582   8
  -1 -10  10 54161.7 521.245   8
   1  10  10 54743.9 504.672   4
  -1 -10  10 53986.8 485.387  11
   1  10  11 4946.18 148.996   4
  -1 -10  11 4936.17 156.050   8
  -1 -10  12 8331.86 198.506   8
   1  10  12 8557.73 188.017   4
   1  10  13 542.236 48.0525   4
  -1 -10  13 595.734 53.3021   8
  -1 -10  14 2762.98 115.112   7
   1  10  14 2587.30 92.9548   4
   1  10  15 1412.74 70.2646  13
  -1 -10  15 1489.31 81.4741   7
  -1 -10  16 2276.59 93.5619   7
  -1 -10  17 1605.04 58.6420  12
  -1 -10  17 1615.35 72.7239   7
  -1 -10  18 2036.90 72.6496   7
  -1 -10  19 11182.4 141.655   7
   1 -11  18 3764.17 81.1598  12
   1 -11  18 3712.80 81.4143   7
   1 -11  17 5159.63 113.194   7
   1 -11  16 3856.76 109.789   7
  -1  11  15 6932.89 146.982   6
   1 -11  15 7317.89 164.026   7
  -1  11  14 7143.43 164.242   6
   1 -11  14 7367.57 175.604   7
  -1  11  13 5442.92 153.537   6
  -1  11  12 1178.70 75.9315   4
   1 -11  12 1154.75 77.6106  11
  -1  11  12 1230.42 78.7107   6
   1 -11  11 7688.29 202.557  11
  -1  11  11 7922.30 197.742   4
  -1  11  11 7846.44 200.908   6
  -1  11  10 17457.7 297.598   4
   1 -11  10 17790.1 318.576  11
  -1  11   9 3584.02 137.811   4
   1 -11   9 3559.77 146.271  11
   1 -11   8 15683.6 307.578  11
  -1  11   8 15268.2 283.447   4
  -1  11   7 3276.85 130.896   4
   1 -11   7 3223.17 142.352  11
  -1  11   6 9000.63 211.716   4
   1 -11   6 8988.42 202.585   8
   1  11  -5 4921.35 287.279   2
  -1  11   5 5110.40 155.657   4
   1 -11   5 5217.50 150.443   8
  -1  11   4 5752.80 162.066   4
   1  11  -4 5425.98 297.977   2
   1 -11   4 5691.90 154.146   8
   1 -11   3 79.4118 22.3484   8
  -1  11   3 35.7272 20.9229   4
   1  11  -3 36.4913 39.2428   2
  -1  11   2 3562.54 122.700   4
   1 -11   2 3591.77 114.259   8
  -1 -11  -1 4505.41 132.022   8
  -1  11   1 4470.40 133.988   4
  -1 -11   0 5709.86 154.365   8
  -1  11   0 5986.80 294.458   2
  -1  11   0 5882.91 147.757   4
  -1  11  -1 4363.74 264.682   2
  -1 -11   1 4592.00 141.105   8
  -1  11  -2 3104.48 230.763   2
  -1 -11   2 3631.01 128.182   8
  -1 -11   3 40.2224 23.3664   8
  -1  11  -3-94.6739 50.9700   2
  -1 -11   4 6052.84 172.088   8
  -1  11  -4 5422.58 318.151   2
  -1  11  -5 4801.17 304.032   2
  -1 -11   5 4937.03 157.475   8
  -1 -11   6 8647.68 204.584  11
  -1 -11   6 8924.99 211.610   8
  -1 -11   7 3293.65 129.719   8
  -1 -11   7 3137.45 121.893  11
  -1 -11   8 15243.7 264.482  11
  -1 -11   8 15506.4 282.552   8
   1  11   9 3708.35 136.007   4
  -1 -11   9 3533.23 124.812  11
  -1 -11   9 3696.72 138.894   8
   1  11  10 17235.1 283.586   4
  -1 -11  10 16807.5 267.229  11
  -1 -11  10 17427.9 294.094   8
   1  11  11 7565.83 182.864   4
  -1 -11  11 8077.76 195.115   8
   1  11  12 1157.52 70.2063   4
  -1 -11  12 1105.31 72.2699   8
  -1 -11  13 5659.21 149.570   8
   1  11  13 5456.36 140.979   4
   1  11  14 7077.66 145.207   4
  -1 -11  14 7429.58 175.458   7
  -1 -11  15 7082.27 160.534   7
  -1 -11  16 3876.77 109.333   7
  -1 -11  17 5141.42 112.058   7
  -1 -11  18 3754.42 80.4944   7
   1 -12  17 793.709 36.2267   7
   1 -12  17 820.688 35.9637  12
   1 -12  16 1893.81 65.8936   7
   1 -12  15 7073.39 142.380   7
  -1  12  15 6479.71 122.454   6
   1 -12  14 134.119 26.3927   7
  -1  12  14 140.106 24.7690   6
  -1  12  13 11025.7 202.783   6
  -1  12  12 1994.79 92.1756   4
  -1  12  12 1920.09 91.9702   6
  -1  12  11 520.106 51.9992   6
  -1  12  11 549.430 53.2425   4
   1 -12  11 481.113 51.3840  11
  -1  12  10 106.655 31.5313   6
   1 -12  10 103.696 31.7674  11
  -1  12  10 100.422 31.5057   4
   1 -12   9 1361.82 88.4165  11
  -1  12   9 1419.64 86.2023   4
  -1  12   8 2621.71 116.697   4
   1 -12   8 2489.40 123.219  11
  -1  12   7 294.729 44.1059   4
   1 -12   7 270.060 46.9941  11
  -1  12   6 25293.9 358.030   4
  -1  12   5 8508.66 207.161   4
  -1  12   4 1654.35 90.9461   4
  -1  12   3 9638.79 212.227   4
  -1  12   2 4984.57 148.378   4
  -1  12   1 500.801 48.1355   4
  -1  12   0 2122.85 92.4356   4
  -1 -12   0 2041.73 93.0243   8
  -1 -12   1 465.409 47.6887   8
  -1 -12   2 5017.47 152.281   8
  -1 -12   3 9093.85 207.910   8
  -1 -12   4 1546.93 87.7676   8
  -1 -12   5 8148.80 199.894  11
  -1 -12   5 8644.88 206.102   8
  -1 -12   6 25039.8 356.293   8
  -1 -12   6 24956.0 341.852  11
   1  12   7 300.649 43.2162   4
  -1 -12   7 267.383 36.4366  11
  -1 -12   7 272.572 42.8107   8
  -1 -12   8 2590.89 105.430  11
   1  12   8 2719.73 116.423   4
  -1 -12   8 2603.41 116.295   8
   1  12   9 1399.10 83.2438   4
  -1 -12   9 1317.97 74.2362  11
  -1 -12   9 1377.77 85.3311   8
   1  12  10 67.7239 23.7859   4
  -1 -12  10 86.5304 27.9263   8
   1  12  11 530.529 49.5592   4
  -1 -12  11 480.097 49.6880   8
   1  12  12 1800.75 82.9878   4
  -1 -12  12 1920.18 87.9688   8
   1  12  12 1862.71 77.2314   6
   1  12  13 10705.2 182.315   4
   1  12  14 102.051 19.1971   4
  -1 -12  14 110.679 23.5893   7
  -1 -12  15 7123.93 141.281   7
  -1 -12  16 1806.71 63.4951   7
  -1 -12  17 762.620 34.9357   7
   1 -13  15 1593.56 55.4857   7
   1 -13  14 1629.74 64.5992   7
  -1  13  14 1475.89 58.0849   6
   1 -13  13 10713.0 180.016   7
  -1  13  13 10329.2 173.104   6
  -1  13  12 7228.29 159.648   6
  -1  13  11 1130.66 67.9126   4
   1 -13  11 1107.24 67.6921  11
  -1  13  11 1071.60 67.6958   6
  -1  13  10 350.858 42.9662   4
   1 -13  10 332.965 43.0726  11
  -1  13  10 360.826 44.7814   6
  -1  13   9 12110.3 233.868   4
  -1  13   9 11749.6 236.423   6
   1 -13   9 12011.1 239.365  11
  -1  13   8 32880.3 389.795   4
   1 -13   8 32505.4 411.032  11
  -1  13   7 6296.11 174.044   4
   1 -13   7 6209.65 186.293  11
  -1  13   6 6398.99 176.107   4
   1 -13   6 6362.42 193.825  11
  -1  13   5 8362.48 199.750   4
  -1  13   4 42.2321 23.3737   4
  -1  13   3 838.153 64.0966   4
  -1  13   2 9311.40 201.403   4
  -1  13   1 8101.36 183.167   4
  -1  13   0 3084.18 108.335   4
  -1 -13   0 2572.03 99.9940   8
  -1 -13   1 8234.20 184.046   8
  -1 -13   2 9319.98 202.014   8
  -1 -13   3 743.642 59.5121   8
  -1 -13   4 46.1423 24.2819   8
  -1 -13   4 58.1539 21.8604  11
  -1 -13   5 8511.66 198.832   8
  -1 -13   5 8196.46 189.092  11
   1  13   5 8370.41 201.765   4
   1  13   6 6927.60 183.552   4
  -1 -13   6 6334.19 161.734  11
  -1 -13   6 6709.65 177.979   8
  -1 -13   7 5817.16 149.649  11
   1  13   7 6132.84 170.727   4
  -1 -13   7 6197.07 168.760   8
   1  13   8 32921.9 383.281   4
  -1 -13   8 32925.0 382.477   8
   1  13   9 11909.6 224.330   4
  -1 -13   9 11925.6 224.936   8
   1  13  10 419.159 43.4924   4
  -1 -13  10 373.917 42.7839   8
   1  13  11 1101.19 63.6163   4
   1  13  12 7157.93 147.284   4
   1  13  12 7032.16 131.794   6
  -1 -13  13 10690.1 177.236   7
   1  13  13 10291.6 158.557   4
  -1 -13  14 1558.11 62.4002   7
  -1 -13  15 1578.62 54.5163   7
   1 -14  13 11114.9 147.921   7
  -1  14  13 10488.3 139.826   6
  -1  14  12 1153.38 55.1281   6
   1 -14  12 1144.87 54.9876   7
  -1  14  11 2859.76 94.3819   6
   1 -14  10 3461.24 108.904  11
  -1  14  10 3596.33 113.319   6
  -1  14   9 6572.27 155.937   4
  -1  14   9 6654.09 162.170   6
   1 -14   9 6421.96 156.089  11
   1 -14   8 603.277 53.1574  11
  -1  14   8 571.132 50.5680   4
  -1  14   8 665.812 56.2906   6
  -1  14   7 4607.55 138.014   4
   1 -14   7 4635.03 146.355  11
  -1  14   6 7589.16 178.258   4
   1 -14   6 7561.99 193.783  11
  -1  14   5 31499.5 362.117   4
   1 -14   5 32375.9 413.036  11
  -1  14   4 4018.96 129.207   4
  -1  14   3 7738.13 176.196   4
   1  14  -2 12342.4 199.600   4
  -1  14   2 12106.3 215.292   4
  -1  14   1 1579.41 76.6661   4
   1  14  -1 1576.49 76.5377   4
  -1  14   0 247.148 30.3320   4
   1  14   0 271.475 36.1259   4
   1  14   1 1565.59 81.0856   4
  -1 -14   1 1547.19 74.0858   8
   1  14   2 12463.8 228.585   4
  -1 -14   2 12420.7 213.152   8
   1  14   3 7908.75 184.124   4
  -1 -14   3 7708.16 173.423   8
   1  14   4 3926.67 130.455   4
  -1 -14   4 3900.63 124.478   8
   1  14   5 31970.5 366.673   4
  -1 -14   5 31330.0 350.902   8
   1  14   6 7701.03 179.330   4
  -1 -14   6 7584.41 172.308   8
   1  14   7 4515.30 134.993   4
  -1 -14   7 4581.64 131.834   8
  -1 -14   8 621.441 50.8275   8
   1  14   8 603.366 51.2577   4
   1  14   9 6525.37 152.613   4
  -1 -14   9 6708.06 150.358   8
   1  14  10 3576.00 106.863   4
   1  14  11 2915.71 89.2669   4
   1  14  11 2895.86 81.4565   6
   1  14  12 1172.10 52.0037   4
  -1 -14  12 1202.50 54.9526   7
  -1 -14  13 10990.4 144.093   7
  -1  15  11 22625.7 209.502   6
   1 -15  11 22042.7 200.394   7
  -1  15  10 6898.08 130.261   6
  -1  15   9 3528.06 101.032   6
   1 -15   9 3494.15 94.8527  11
   1 -15   8 13251.4 197.303  11
  -1  15   8 13356.4 207.764   6
  -1  15   7 51.5517 19.7083   4
   1 -15   7 37.0389 17.3759  11
  -1  15   6 9970.97 179.468   4
   1 -15   6 9976.35 192.564  11
  -1  15   6 10200.9 194.383   6
  -1  15   5 16258.1 230.498   4
   1 -15   5 16147.6 256.172  11
  -1  15   4 4748.80 124.492   4
   1 -15   4 4706.60 144.516  11
  -1  15   3 2082.96 81.8183   4
   1 -15   3 1970.36 96.7769  11
  -1  15   2 20342.6 246.676   4
  -1  15   1 753.111 46.7681   4
   1  15  -1 759.146 46.3692   4
   1  15   0 13686.0 200.857   4
   1  15   1 791.536 51.7478   4
   1  15   2 20385.3 259.354   4
  -1 -15   2 19743.9 227.488   8
   1  15   3 1974.08 83.3297   4
  -1 -15   3 1984.68 75.1357   8
   1  15   4 4546.92 125.395   4
  -1 -15   4 4434.16 113.553   8
   1  15   5 16502.2 235.170   4
  -1 -15   5 16334.6 217.294   8
   1  15   6 10116.2 182.312   4
  -1 -15   6 9693.78 167.398   8
   1  15   7 73.0058 22.3555   4
   1  15   8 13359.6 195.525   4
   1  15   9 3459.15 94.3119   4
   1  15  10 6846.92 122.594   4
   1  15  10 6404.13 107.562   6
   1  15  11 22615.3 197.154   4
  -1 -15  11 22584.4 196.836   7
  -1  16   8 13864.4 165.479   6
   1 -16   7 12903.0 158.791  11
  -1  16   7 13344.1 174.480   6
   1 -16   6 3324.12 87.9289  11
  -1  16   6 3406.45 92.4769   6
   1 -16   5 1520.70 63.5401  11
  -1  16   5 1582.38 66.0456   6
   1 -16   4 859.626 51.3679  11
  -1  16   4 889.788 51.2088   6
   1 -16   3 1491.31 68.6852  11
  -1  16   3 1496.62 65.4181   6
  -1  16   2 1457.48 64.0997   6
   1 -16   2 1458.91 70.7011  11
   1 -16   1 20141.6 262.523  11
   1  16   0 557.426 33.3698   4
   1  16   1 19609.8 201.992   4
  -1  16  -1 19472.6 203.585   6
   1  16   2 1489.69 58.7510   4
   1  16   3 1428.33 58.7453   4
   1  16   4 842.197 46.0611   4
   1  16   5 1694.71 63.2426   4
   1  16   6 3363.57 86.0137   4
   1  16   7 13441.6 163.979   4
   1  16   8 13331.9 147.903   6
   1  16   8 14025.8 156.770   4
   1 -17   1 8314.98 119.680  11
   1 -17   0 2632.70 69.0934  11
   1 -17  -1 8393.34 122.846  11
   2   0   0 386814. 1312.18   1
   2   0  -1 5453.65 160.324   1
   2   0   1 5111.60 150.184   1
   2   0   2 25418.6 336.994   1
   2   0  -2 25446.6 352.482   1
   2   0  -3 14976.3 277.053   1
   2   0   3 14410.0 253.657   1
   2   0  -4 272.692 41.6183   1
   2   0  -5 46691.9 526.930   1
   2   0  -6 6782.70 207.181   1
   2   0  -7 21830.8 383.164   1
   2   0  -8 2776.05 141.648   1
   2   0  -9 749.002 79.2971   1
   2   0 -10 21657.9 419.350   1
   2   0 -11 4737.72 200.107   1
  -2   0 -11 4795.92 273.401   2
  -2   0  12 13020.9 392.490   3
   2   0  13 11.9373 17.2125  13
  -2   0  13 129.691 47.6594   3
   2   0  14 98.1584 24.7293  13
  -2   0  14 93.5674 20.7878  12
  -2   0  14 178.376 28.1506   7
   2   0  14 98.0844 23.0255   7
   2   0  14 120.486 25.0897  12
  -2   0  14 94.0999 41.6888   3
  -2   0  14 161.124 25.8390   9
   2   0  15 5784.67 167.052  13
  -2   0  15 6006.42 155.015   7
  -2   0  15 6094.80 146.657  12
   2   0  15 6056.80 153.388  12
  -2   0  15 5911.99 285.020   3
   2   0  15 5798.51 151.810   7
  -2   0  15 6161.82 147.480   9
  -2   0  16 14806.6 245.962   7
   2   0  16 14526.7 242.481   7
   2   0  16 14970.7 246.316  12
   2   0  16 14661.4 270.425  13
  -2   0  16 14680.9 233.650   9
  -2   0  17 4357.90 135.010   7
   2   0  17 4325.97 133.498   7
   2   0  17 4420.22 134.804  12
  -2   0  17 4337.76 129.384   9
   2   0  17 4244.14 146.325  13
  -2   0  18 581.611 51.1412   7
   2   0  18 571.716 49.7448   7
   2   0  18 562.499 55.7163  13
  -2   0  18 554.541 49.4075   9
   2   0  18 518.107 48.2826  12
  -2   0  19 8972.71 183.632   7
   2   0  19 8965.53 181.101  12
  -2   0  19 9101.81 181.476   9
   2   0  19 8925.43 180.929   7
  -2   0  20 18.0471 19.4876   9
   2   0  20 9.52883 14.7004   7
  -2   0  20-10.1561 18.1358   7
  -2   0  21 25533.2 260.243   7
   2   0  21 25297.4 256.270   7
  -2   0  21 25980.2 270.474   9
  -2   0  22 2384.37 73.9737   9
   2  -1  22 7812.69 120.748   7
  -2   1  22 8327.02 139.038   9
   2  -1  21 2504.46 81.3632   7
  -2   1  21 2581.29 87.0337   9
  -2   1  20 546.041 44.5725   7
   2  -1  20 545.378 43.6276   7
   2  -1  20 543.884 45.4742  12
  -2   1  20 549.010 46.0516   9
  -2   1  19 15057.8 233.946   7
   2  -1  19 14815.0 234.680   7
   2  -1  19 14711.8 235.625  12
  -2   1  19 15404.6 236.801   9
  -2   1  18 29296.5 338.868   7
   2  -1  18 29373.7 343.328   7
   2  -1  18 29649.9 347.481  12
  -2   1  18 29911.5 339.633   9
  -2   1  17 8157.24 178.250   9
   2  -1  17 8347.15 187.975   7
  -2   1  17 8403.77 184.789   7
   2  -1  17 8308.37 188.006  12
   2  -1  17 8163.26 194.614  13
   2  -1  16 2023.71 97.2241  13
  -2   1  16 2034.75 91.3542   7
   2  -1  16 2116.37 95.6306  12
   2  -1  16 2133.61 95.3789   7
  -2   1  16 2087.24 89.9557   9
  -2   1  15 337.226 37.8826   7
   2  -1  15 316.851 40.9026  13
   2  -1  15 363.506 40.6463   7
   2  -1  15 353.929 41.1992  12
  -2   1  15 397.727 40.4089   9
  -2   1  14 16565.6 242.960   7
   2  -1  14 15928.8 257.103  13
   2  -1  14 16580.1 248.893   7
   2  -1  14 17023.0 250.012  12
  -2   1  14 16632.4 471.287   3
  -2   1  14 17067.9 236.664   9
  -2   1  13 9616.01 351.403   3
   2   1 -12 49715.5 705.690   1
  -2   1  12 48969.9 759.066   3
   2   1 -11 26193.3 504.457   1
  -2   1  11 25711.6 531.559   3
   2   1 -10 36744.5 588.875   1
   2   1  -9 104760. 961.076   1
   2   1  -8 132165. 1065.16   1
   2   1  -7 28330.3 470.211   1
   2   1  -6 16296.8 342.319   1
   2   1  -5 65493.6 656.420   1
   2   1  -4 57286.1 596.005   1
   2   1  -3 59526.9 580.265   1
   2  -1   2 70061.6 581.086   1
   2   1  -2 70806.2 601.025   1
   2  -1   1 146180. 838.337   1
   2   1  -1 148140. 839.295   1
   2   1   0 37157.4 410.222   1
   2  -1   0 37113.9 414.482   1
   2   1   1 151488. 810.545   1
   2  -1  -1 152142. 841.180   1
   2  -1  -2 69522.3 585.025   1
   2   1   2 69601.1 541.436   1
   2  -1  -3 60355.6 548.382   1
   2   1   3 58828.6 495.355   1
   2  -1  -4 57562.2 554.882   1
   2   1   4 55657.7 481.767   1
   2  -1  -5 63063.9 592.271   1
   2  -1  -6 15485.5 301.678   1
   2  -1  -7 28117.4 416.413   1
   2  -1  -8 139878. 949.485   1
   2  -1  -9 97806.5 824.080   1
  -2   1 -10 34073.3 744.503   2
   2  -1 -10 35525.3 504.728   1
  -2   1 -11 25045.4 651.517   2
  -2  -1  12 48437.6 738.002   3
  -2  -1  13 9195.71 335.341   3
   2   1  13 8778.97 189.514  13
  -2  -1  14 16599.8 231.097  12
   2   1  14 16767.3 244.173   7
  -2  -1  14 16183.7 246.621   7
   2   1  14 17052.0 241.806  12
   2   1  14 16553.5 275.103  13
  -2  -1  14 16824.0 460.783   3
  -2  -1  14 16919.2 231.501   9
   2   1  15 411.574 41.1547   7
  -2  -1  15 382.252 40.9794   7
   2   1  15 378.137 47.0863  13
  -2  -1  15 312.045 69.4904   3
  -2  -1  15 341.733 35.2457  12
   2   1  15 391.932 40.5599  12
  -2  -1  15 370.854 38.2931   9
   2   1  16 2014.65 91.2392   7
   2   1  16 1922.34 103.221  13
  -2  -1  16 1920.18 84.2488  12
   2   1  16 2034.21 89.5473  12
  -2  -1  16 1957.87 91.4213   7
  -2  -1  16 1960.26 85.2688   9
   2   1  17 8297.56 210.716  13
   2   1  17 8564.87 185.742   7
  -2  -1  17 8517.25 190.560   7
  -2  -1  17 8334.06 176.890   9
   2   1  17 8522.68 181.696  12
   2   1  18 29101.6 335.552   7
  -2  -1  18 29362.6 344.692   7
   2   1  18 28404.8 383.563  13
   2   1  18 29276.1 332.469  12
  -2  -1  18 28981.9 327.726   9
   2   1  19 14741.7 229.929   7
  -2  -1  19 15145.7 239.510   7
   2   1  19 14616.9 264.659  13
  -2  -1  19 15239.8 229.490   9
   2   1  20 568.690 44.0497   7
  -2  -1  20 593.454 46.3487   7
  -2  -1  20 626.631 46.8090   9
  -2  -1  21 2608.25 84.1387   9
  -2  -1  21 2493.92 81.7891   7
  -2  -1  22 8051.67 124.286   7
  -2  -1  22 8126.38 129.861   9
  -2   2  22 1691.19 62.6292   9
   2  -2  22 1597.54 54.3694   7
   2  -2  21 1180.12 55.9135   7
   2  -2  21 1200.92 58.5605  12
  -2   2  21 1250.37 61.2377   9
   2  -2  20 11283.8 194.762  12
   2  -2  20 11353.0 190.910   7
  -2   2  20 11493.9 194.358   9
   2  -2  19 6108.43 153.633  12
  -2   2  19 6005.00 146.632   7
   2  -2  19 6015.41 149.458   7
  -2   2  19 6146.26 151.110   9
   2  -2  18 22804.1 304.661   7
  -2   2  18 22888.7 298.575   7
   2  -2  18 22949.2 309.625  12
  -2   2  18 23383.6 300.728   9
   2  -2  17 8130.74 186.736   7
  -2   2  17 8052.10 179.413   7
   2  -2  17 7997.04 185.698  12
  -2   2  17 8074.60 177.434   9
   2  -2  16 7670.05 180.421   7
  -2   2  16 7843.93 176.715   7
   2  -2  16 7692.28 183.400  12
  -2   2  16 7785.48 171.931   9
   2  -2  15 11038.9 213.439   7
  -2   2  15 11068.9 205.934   7
  -2   2  15 10483.8 390.061   3
  -2   2  15 11070.8 199.749   9
  -2   2  14 916.248 58.3841   7
   2  -2  14 923.573 60.2784   7
  -2   2  14 855.709 110.431   3
  -2   2  14 880.298 55.6835   9
   2   2 -13 6716.50 281.862   1
  -2   2  13 6174.57 142.496   7
   2  -2  13 6101.75 146.384   7
  -2   2  13 6457.74 289.178   3
   2   2 -12 9492.26 332.932   1
  -2   2  12 9327.14 339.564   3
  -2   2  11 105358. 1085.77   3
   2   2 -11 106799. 1093.61   1
   2   2 -10 24084.1 504.500   1
   2   2  -9 3405.17 187.366   1
   2   2  -8 20795.3 434.090   1
   2   2  -7 25706.1 470.589   1
   2   2  -6 80153.8 803.173   1
   2   2  -5 43271.5 569.044   1
   2   2  -4 179198. 1097.20   1
   2   2  -3 132164. 908.858   1
   2   2  -2 49490.2 532.610   1
   2   2  -1 477.185 52.5658   1
   2  -2   0 11780.2 243.749   1
   2   2   0 11235.0 231.808   1
   2   2   1 472.711 47.6838   1
   2  -2  -1 442.119 49.2756   1
   2  -2  -2 47390.1 482.607   1
   2   2   2 47110.0 445.378   1
   2   2   3 124763. 707.985   1
   2  -2  -3 126551. 798.018   1
   2   2   4 174373. 816.320   1
   2  -2  -4 174080. 946.916   1
   2  -2  -5 47331.7 505.586   1
   2  -2  -6 78902.8 666.168   1
   2  -2  -7 24954.5 381.087   1
   2  -2  -8 20211.3 348.754   1
  -2   2  -8 20480.0 561.852   2
   2  -2  -9 3513.97 148.578   1
  -2   2  -9 3700.83 251.869   2
  -2   2 -10 22847.1 639.761   2
  -2   2 -11 105788. 1415.11   2
  -2  -2  12 9306.80 319.140   3
  -2   2 -12 9184.67 420.616   2
   2   2  13 6291.23 142.560   7
  -2  -2  13 6397.88 149.228   7
   2   2  13 6181.27 137.372  12
   2   2  13 6332.67 165.964  13
  -2  -2  13 6470.13 275.301   3
   2   2  14 854.743 56.2024   7
   2   2  14 862.139 54.5209  12
   2   2  14 823.105 64.8038  13
  -2  -2  14 849.287 52.6297   9
  -2  -2  14 771.061 100.024   3
  -2  -2  14 843.407 58.4216   7
  -2  -2  15 10802.6 211.081   7
   2   2  15 11187.5 204.907   7
   2   2  15 10876.1 235.683  13
   2   2  15 11100.7 200.175  12
  -2  -2  15 11009.2 193.572  12
  -2  -2  15 11121.7 191.302   9
  -2  -2  16 7974.24 166.917   9
   2   2  16 8250.78 179.679   7
   2   2  16 7938.73 209.619  13
  -2  -2  16 7877.72 183.619   7
   2   2  16 7915.72 171.912  12
  -2  -2  16 8481.32 173.354  12
   2   2  17 7837.93 210.033  13
   2   2  17 7834.43 175.831   7
  -2  -2  17 7883.70 167.431  12
  -2  -2  17 8043.52 186.702   7
  -2  -2  17 7639.45 165.334   9
  -2  -2  18 23243.3 307.959   7
   2   2  18 23075.6 295.505   7
   2   2  18 23201.7 351.472  13
  -2  -2  18 22452.3 280.093   9
   2   2  19 5916.69 143.248   7
  -2  -2  19 5920.08 149.218   7
   2   2  19 5899.20 172.150  13
  -2  -2  19 5876.55 138.742   9
  -2  -2  20 11337.3 191.528   7
  -2  -2  20 11207.9 180.623   9
  -2  -2  21 1147.73 55.1758   7
  -2  -2  21 1136.86 53.3793   9
  -2  -2  22 1635.72 55.1807   7
   2  -3  22 8758.60 120.030   7
  -2   3  22 9320.54 138.075   9
   2  -3  21 5980.26 120.689   7
   2  -3  21 6091.39 127.867  12
  -2   3  21 6213.00 128.078   9
   2  -3  20 4615.20 120.397   7
   2  -3  20 4702.48 124.714  12
  -2   3  20 4607.00 120.759   9
   2  -3  19 4277.57 125.401   7
   2  -3  19 4303.21 129.472  12
  -2   3  19 4339.47 123.911   9
   2  -3  18 1954.72 90.4613   7
  -2   3  18 1949.51 85.7816   7
   2  -3  18 2045.00 94.5525  12
  -2   3  18 1957.39 87.2040   9
  -2   3  17 2586.86 101.799   7
   2  -3  17 2562.77 105.530   7
   2  -3  17 2632.01 109.552  12
  -2   3  17 2579.41 100.257   9
  -2   3  16 1643.61 79.8822   9
  -2   3  16 1692.54 82.8507   7
   2  -3  16 1674.15 86.3406   7
  -2   3  15 399.234 41.6743   7
   2  -3  15 372.452 41.8605   7
  -2   3  15 398.779 40.6526   9
   2   3 -14 5181.38 260.956   1
  -2   3  14 5149.55 136.071   7
  -2   3  14 4869.81 148.456   6
  -2   3  14 5197.72 272.503   3
   2  -3  14 4994.90 142.090   7
  -2   3  14 4992.15 130.117   9
   2   3 -13 9185.67 348.048   1
  -2   3  13 9103.10 172.825   7
  -2   3  13 8767.54 341.686   3
   2  -3  13 8663.03 178.114   7
  -2   3  13 8439.36 190.119   6
   2   3 -12 20008.1 512.708   1
  -2   3  12 19004.9 481.592   3
   2   3 -11 25506.7 563.057   1
  -2   3  11 23928.2 529.845   3
   2   3 -10 7990.35 306.024   1
  -2   3  10 7832.75 287.727   3
   2   3  -9 3994.45 211.321   1
   2   3  -8 61418.0 796.101   1
   2   3  -7 167357. 1267.55   1
   2   3  -6 62582.6 745.388   1
   2   3  -5 101035. 914.384   1
  -2   3   5 103863. 718.509   2
   2   3  -4 141881. 1027.45   1
   2   3  -3 85024.2 773.724   1
   2   3  -2 30249.1 437.812   1
   2   3  -1 12140.4 265.669   1
   2   3   0 147.527 32.1710   1
   2   3   1 11213.8 230.574   1
   2  -3  -2 30154.8 402.998   1
   2   3   2 30153.6 362.367   1
   2  -3  -3 85371.2 677.462   1
   2   3   3 86171.9 587.958   1
   2  -3  -4 141647. 867.951   1
   2   3   4 140707. 717.013   1
   2  -3  -5 102564. 748.398   1
   2   3   5 103378. 583.793   1
  -2   3  -6 64866.2 977.192   2
   2  -3  -6 64961.5 589.325   1
   2  -3  -7 174428. 972.818   1
  -2   3  -7 171580. 1670.08   2
   2  -3  -8 63456.0 586.873   1
  -2   3  -8 61187.4 1043.85   2
  -2   3  -9 3782.41 270.640   2
  -2   3 -10 7781.74 397.025   2
  -2   3 -11 24458.6 713.554   2
   2   3  12 19077.4 283.281  13
  -2  -3  12 19501.6 453.596   3
  -2   3 -12 20058.8 642.513   2
  -2  -3  13 8746.60 153.511   9
   2   3  13 8718.41 168.571   7
   2   3  13 9122.69 203.182  13
  -2  -3  13 8455.28 176.072   7
  -2  -3  13 9085.77 319.754   3
   2   3  14 5038.63 134.668   7
   2   3  14 5231.63 162.195  13
  -2  -3  14 4823.67 233.644   3
  -2  -3  14 5081.32 142.516   7
  -2  -3  14 4980.23 122.294   9
   2   3  15 406.241 41.6979   7
  -2  -3  15 402.979 37.3492   9
  -2  -3  15 372.806 38.3767  12
  -2  -3  15 427.881 44.8458   7
   2   3  16 1596.49 96.2101  13
  -2  -3  16 1544.03 82.8569   7
   2   3  16 1585.01 78.7897   7
  -2  -3  16 1608.13 76.1486  12
  -2  -3  16 1599.82 73.7098   9
   2   3  17 2792.29 103.980   7
  -2  -3  17 2668.18 107.856   7
  -2  -3  17 2762.85 97.5809  12
   2   3  17 2720.37 126.319  13
  -2  -3  17 2678.24 95.2814   9
   2   3  18 1932.19 84.8183   7
  -2  -3  18 1987.89 91.2659   7
  -2  -3  18 2033.74 81.9854  12
   2   3  18 1920.57 104.776  13
  -2  -3  18 1930.97 79.3355   9
  -2  -3  19 4417.26 127.177   7
   2   3  19 4371.33 149.392  13
  -2  -3  19 4355.92 113.237   9
  -2  -3  20 4688.06 121.523   7
  -2  -3  20 4467.50 106.903   9
  -2  -3  21 5973.30 120.829   7
  -2  -3  21 5831.33 107.824   9
  -2  -3  22 8980.87 121.554   7
   2  -4  22 2529.91 60.2261   7
   2  -4  21 18692.2 203.739   7
  -2   4  21 18663.1 209.315   9
   2  -4  20 4393.59 118.495  12
   2  -4  20 4237.38 111.623   7
  -2   4  20 4267.25 111.573   9
   2  -4  19 1349.25 70.4407   7
  -2   4  19 1238.03 65.2965   9
   2  -4  19 1247.07 70.1604  12
   2  -4  18 423.108 43.1215   7
   2  -4  18 392.162 44.1357  12
  -2   4  18 402.275 41.3088   9
   2  -4  17 36.7450 21.5539  12
   2  -4  17 31.2223 18.5204   7
  -2   4  17 30.1991 18.8510   9
   2  -4  16 8887.80 199.074   7
  -2   4  16 8870.88 181.159   9
  -2   4  15 4565.95 133.092   7
  -2   4  15 4589.58 129.054   9
   2  -4  15 4525.28 141.020   7
  -2   4  15 4422.85 145.203   6
  -2   4  14 32861.9 345.715   7
  -2   4  14 32523.6 682.036   3
  -2   4  14 32616.4 392.502   6
  -2   4  14 32793.3 332.980   9
   2  -4  14 33489.6 371.474   7
   2   4 -13 13604.9 444.604   1
  -2   4  13 13459.4 214.610   7
   2  -4  13 13546.4 231.370   7
  -2   4  13 12950.2 418.575   3
  -2   4  13 12907.2 243.284   6
  -2   4  13 13711.6 206.269   9
  -2   4  12 13103.1 237.316   6
   2   4 -12 13592.3 441.190   1
  -2   4  12 13139.5 200.881   7
   2  -4  12 13214.3 217.566   7
  -2   4  12 13026.2 404.172   3
   2   4 -11 9204.70 362.112   1
  -2   4  11 9395.55 326.430   3
   2   4 -10 7508.98 316.036   1
  -2   4  10 7432.43 283.366   3
  -2   4   9 2269.73 148.279   3
   2   4  -9 2559.62 180.337   1
  -2   4   8 198221. 1305.18   3
   2   4  -8 190462. 1480.75   1
   2   4  -7 345665. 1934.26   1
   2   4  -6 102617. 1010.76   1
   2   4  -5 25898.9 489.222   1
  -2   4   4 15686.5 339.392   2
   2   4  -4 16245.7 375.630   1
   2   4  -3 56654.7 658.451   1
  -2   4   3 54719.9 679.215   2
   2   4  -2 21677.3 395.523   1
  -2   4   2 21695.7 449.429   2
   2   4  -1 1648.33 105.159   1
  -2   4   1 1454.73 122.004   2
   2   4   0 199.880 40.5104   1
  -2   4   0 191.917 54.5909   2
   2   4   1 1358.64 86.1511   1
  -2   4  -1 1348.62 129.668   2
   2   4   2 21666.1 316.888   1
  -2   4  -2 22616.1 535.462   2
  -2   4  -3 57926.1 888.924   2
   2   4   3 57629.1 491.673   1
  -2   4  -4 16600.9 501.013   2
   2   4   4 16527.1 246.453   1
  -2   4  -5 26150.8 652.787   2
  -2   4  -6 102993. 1336.32   2
  -2   4  -7 375017. 2654.48   2
  -2   4  -8 206677. 2015.26   2
  -2   4  -9 2168.33 216.501   2
  -2   4 -10 8031.18 416.606   2
  -2   4 -11 9784.75 465.976   2
   2   4  12 13866.0 247.485  13
   2   4  12 13321.4 201.954   7
  -2  -4  12 12717.3 212.696   7
  -2  -4  12 13551.0 368.809   3
  -2   4 -12 13566.7 543.850   2
  -2   4 -13 13640.4 532.003   2
   2   4  13 13318.0 210.740   7
  -2  -4  13 13197.4 226.458   7
   2   4  13 13936.8 258.481  13
  -2  -4  14 32883.8 369.810   7
   2   4  14 33298.7 342.833   7
   2   4  14 33658.9 416.858  13
   2   4  15 4465.15 129.328   7
  -2  -4  15 4528.70 114.830   9
  -2  -4  15 4391.36 138.296   7
   2   4  15 4521.66 158.030  13
  -2  -4  16 9102.33 199.830   7
   2   4  16 9079.63 226.885  13
  -2  -4  16 8918.90 164.090   9
   2   4  17 46.1437 29.4330  13
  -2  -4  17 89.0229 21.0980  12
  -2  -4  17 39.4093 19.8029   7
  -2  -4  17 29.0406 15.6476   9
  -2  -4  18 381.374 41.0274   7
   2   4  18 445.614 53.9814  13
  -2  -4  18 412.340 37.2957  12
  -2  -4  18 404.134 35.8126   9
   2   4  19 1172.11 79.3220  13
  -2  -4  19 1230.52 67.1713   7
  -2  -4  19 1160.21 54.5925   9
  -2  -4  20 4407.04 113.332   7
   2   4  20 4370.24 136.712  13
  -2  -4  20 4159.21 92.1107   9
  -2  -4  21 18648.4 202.280   7
  -2  -4  22 2435.23 58.2073   7
   2  -5  22 695.730 33.8286  12
   2  -5  21 324.532 26.7270   7
   2  -5  21 272.166 27.1848  12
  -2   5  21 294.460 25.9633   9
   2  -5  20 528.140 39.4949   7
   2  -5  20 558.121 43.0870  12
  -2   5  20 549.607 39.1280   9
   2  -5  19 5125.55 136.011  12
   2  -5  19 5051.72 129.879   7
  -2   5  19 5128.24 123.594   9
   2  -5  18 8196.13 178.929   7
   2  -5  18 8355.87 185.838  12
  -2   5  18 8299.06 165.462   9
   2  -5  17 19831.6 288.831   7
  -2   5  17 19786.4 263.041   9
   2  -5  16 4893.32 147.629   7
  -2   5  16 4969.12 133.427   9
  -2   5  15 14762.6 226.420   9
   2  -5  15 15042.7 258.518   7
  -2   5  15 14391.0 264.705   6
  -2   5  14 12334.7 247.586   6
   2  -5  14 12279.4 232.929   7
  -2   5  14 12138.9 200.953   9
   2   5 -13 696.384 107.442   1
   2  -5  13 747.015 57.5373   7
  -2   5  13 720.977 100.553   3
  -2   5  13 758.063 49.4915   9
  -2   5  13 741.730 61.0492   6
   2   5 -12 10169.7 401.055   1
  -2   5  12 9613.48 165.187   9
   2  -5  12 9633.77 193.225   7
  -2   5  12 9563.55 350.949   3
  -2   5  12 9570.14 209.009   6
   2   5 -11 10292.2 397.391   1
   2  -5  11 10453.2 206.006  11
  -2   5  11 9870.42 340.499   3
  -2   5  11 10044.9 208.050   6
  -2   5  10 14592.6 392.935   3
   2   5 -10 14988.3 467.378   1
  -2   5   9 7259.63 266.385   3
   2   5  -9 7248.25 315.619   1
  -2   5   8 127079. 1066.64   3
   2   5  -8 126023. 1274.34   1
  -2   5   7 1792.15 118.642   3
   2   5  -7 1732.73 148.778   1
   2   5  -6 4175.24 220.185   1
  -2   5   6 3880.29 165.609   3
   2   5  -5 20655.9 467.792   1
   2   5  -4 56980.0 747.145   1
  -2   5   4 55659.7 654.954   2
  -2   5   3 56913.2 734.946   2
   2   5  -3 57015.9 709.725   1
  -2   5   2 48202.9 728.474   2
   2   5  -2 48558.3 627.626   1
   2   5  -1 22030.8 402.649   1
  -2   5   1 21175.7 503.969   2
   2   5   0 68097.6 673.715   1
  -2   5   0 66370.9 923.918   2
   2   5   1 21616.9 367.901   1
  -2   5  -1 25416.8 596.457   2
   2   5   2 51165.1 512.710   1
  -2   5  -2 50717.1 870.907   2
   2   5   3 59639.7 515.048   1
  -2   5  -3 57360.0 958.001   2
  -2   5  -4 57703.8 997.038   2
  -2   5  -5 21907.3 633.436   2
  -2   5  -6 4055.84 285.978   2
  -2   5  -7 1777.26 194.394   2
  -2   5  -8 132915. 1695.29   2
  -2   5  -9 8007.60 427.055   2
  -2   5 -10 15049.6 587.724   2
  -2   5 -11 10455.5 489.850   2
   2   5  11 10838.0 217.472  13
  -2   5 -12 9974.15 476.787   2
   2   5  12 10319.4 219.651  13
  -2  -5  12 9362.13 191.066   7
   2   5  13 890.662 69.4264  13
  -2  -5  13 780.587 57.8056   7
  -2   5 -13 876.671 139.222   2
   2   5  14 12588.4 258.953  13
  -2  -5  14 12365.7 231.357   7
  -2  -5  15 14865.2 255.770   7
   2   5  15 15031.3 288.974  13
   2   5  16 5221.72 172.092  13
  -2  -5  16 5068.06 149.945   7
   2   5  17 20153.5 335.905  13
  -2  -5  17 20155.3 290.448   7
  -2  -5  18 8377.28 179.334   7
   2   5  18 8556.46 212.569  13
   2   5  19 5192.54 157.609  13
  -2  -5  19 5158.70 131.591   7
  -2  -5  20 535.568 39.2190   7
  -2  -5  21 275.061 24.4230   7
   2  -6  21 5375.47 91.3234   7
   2  -6  21 6015.13 108.409  12
  -2   6  20 2826.42 75.4443   9
   2  -6  20 2912.79 83.1976   7
   2  -6  20 3016.53 90.6043  12
   2  -6  19 18455.3 247.602  12
   2  -6  19 17985.6 232.764   7
  -2   6  19 17894.0 210.336   9
   2  -6  18 7168.79 160.681   7
   2  -6  18 7073.86 165.726  12
  -2   6  18 6783.10 139.789   9
  -2   6  17 3283.81 101.731   9
   2  -6  17 3442.76 118.508   7
  -2   6  16 8642.23 199.696   6
   2  -6  16 9028.46 198.935   7
  -2   6  16 8943.20 171.019   9
  -2   6  15 5154.28 160.396   6
   2  -6  15 5141.11 152.301   7
  -2   6  15 5155.98 129.860   9
  -2   6  14 20926.9 328.003   6
   2  -6  14 21310.7 307.924   7
  -2   6  14 20975.4 257.319   9
   2   6 -13 22005.6 604.294   1
  -2   6  13 21493.1 329.159   6
   2  -6  13 21562.7 306.750   7
  -2   6  13 20900.0 250.609   9
   2   6 -12 14144.9 485.142   1
  -2   6  12 14118.9 262.179   6
  -2   6  12 13443.9 408.029   3
  -2   6  12 13339.4 194.394   9
   2  -6  11 44190.6 451.365  11
  -2   6  11 42281.9 712.785   3
  -2   6  11 43514.9 450.494   6
  -2   6  11 41199.5 323.131   9
   2   6 -11 45145.1 857.656   1
  -2   6  10 84363.3 950.751   3
   2   6 -10 83027.6 1148.89   1
  -2   6  10 83298.3 606.883   6
  -2   6   9 7386.27 269.895   3
   2   6  -9 7503.83 337.725   1
  -2   6   8 32487.4 533.445   3
   2   6  -8 31924.3 679.670   1
  -2   6   7 39822.5 554.990   3
   2   6  -7 39825.7 737.232   1
  -2   6   6 22933.4 400.005   3
   2   6  -6 22048.2 534.797   1
   2   6  -5 41470.2 698.943   1
  -2   6   5 41203.1 503.912   3
  -2   6   4 97495.6 714.074   3
   2   6  -4 93203.2 1014.02   1
  -2   6   3 7472.92 271.020   2
   2   6  -3 5826.37 242.675   1
   2   6  -2 25375.8 482.701   1
  -2   6   2 25286.6 546.109   2
   2   6  -1 2334.24 138.720   1
  -2   6   1 2530.97 183.126   2
   2   6   0 5791.78 210.010   1
  -2   6   0 5580.31 284.167   2
   2   6   1 2519.34 130.143   1
  -2   6  -1 2327.54 192.082   2
   2   6   2 26607.1 393.427   1
  -2   6  -2 25841.8 660.358   2
  -2   6  -3 5553.41 315.953   2
  -2   6  -4 95497.2 1351.81   2
  -2   6  -5 43321.7 932.240   2
  -2   6  -6 23495.7 711.361   2
  -2   6  -7 41829.9 964.920   2
  -2   6  -8 34127.5 885.038   2
  -2   6  -9 7581.54 425.833   2
  -2   6 -10 88556.2 1448.97   2
   2   6  10 89291.1 612.571  13
  -2   6 -11 45872.1 1033.22   2
   2   6  11 45437.9 457.953  13
  -2   6 -12 14605.2 573.465   2
  -2  -6  12 13638.2 237.314   7
   2   6  12 14168.4 265.818  13
  -2   6 -13 21251.6 673.914   2
   2   6  13 21922.5 333.340  13
  -2  -6  13 21274.5 303.499   7
   2   6  14 21286.1 338.810  13
  -2  -6  14 21109.0 306.639   7
   2   6  15 4959.37 166.694  13
  -2  -6  15 5036.07 150.880   7
   2   6  16 9150.76 225.340  13
  -2  -6  16 9299.41 200.211   7
  -2  -6  17 3366.40 116.915   7
   2   6  17 3493.36 138.182  13
   2   6  18 6954.72 185.408  13
  -2  -6  18 7100.24 159.395   7
   2   6  19 18348.6 278.384  13
  -2  -6  19 18718.1 235.609   7
  -2  -6  20 2857.82 80.7956   7
  -2  -6  21 5228.92 88.1135   7
   2  -7  21 8759.60 117.195  12
   2  -7  20 742.400 38.8709   7
   2  -7  20 772.458 44.0657  12
   2  -7  19 10141.7 162.984   7
   2  -7  19 10227.8 174.044  12
   2  -7  18 838.038 56.5238  12
  -2   7  18 877.406 45.6092   9
   2  -7  18 857.005 54.7219   7
   2  -7  17 2480.05 97.6263   7
  -2   7  17 2512.60 81.4534   9
   2  -7  16 8723.40 190.296   7
  -2   7  16 8530.33 194.652   6
  -2   7  16 8322.12 153.823   9
  -2   7  15 1653.58 91.6205   6
   2  -7  15 1664.22 87.0758   7
  -2   7  15 1642.78 69.6597   9
   2  -7  14 41244.5 430.925   7
  -2   7  14 41145.5 460.929   6
  -2   7  14 40853.3 342.196   9
   2  -7  13 305.375 39.8990   7
  -2   7  13 220.419 38.8430   6
   2  -7  12 50531.6 502.951  11
  -2   7  12 49638.4 509.315   6
   2  -7  11 25810.4 356.156  11
  -2   7  11 25373.2 355.751   6
  -2   7  10 6442.04 171.278   4
  -2   7  10 6176.66 254.987   3
   2  -7  10 6516.81 179.101  11
  -2   7  10 6455.50 178.310   6
  -2   7   9 21027.6 301.772   4
  -2   7   9 21673.2 317.379   6
   2   7  -9 20489.6 580.735   1
   2  -7   9 21292.6 319.474  11
  -2   7   8 29699.1 345.338   4
  -2   7   8 29848.9 361.009   6
   2   7  -7 2998.50 212.714   1
   2   7  -6 1647.84 153.727   1
   2   7  -5 3296.27 207.991   1
   2   7  -4 13992.1 413.934   1
   2   7  -3 5547.45 251.225   1
  -2   7   2 40566.3 700.267   2
   2   7  -2 40870.1 645.441   1
   2   7  -1 7465.80 263.844   1
  -2   7   1 7305.85 318.711   2
  -2   7   0 15164.6 476.489   2
   2   7   0 16013.3 362.926   1
   2   7   1 7758.22 240.761   1
  -2   7  -1 7461.95 349.643   2
  -2   7  -2 41936.2 864.387   2
  -2   7  -3 6759.17 359.791   2
  -2   7  -4 14373.5 537.697   2
  -2   7  -5 3257.45 264.160   2
  -2   7  -6 1767.87 203.682   2
  -2   7  -7 2989.11 266.553   2
  -2   7  -8 30059.8 847.556   2
  -2  -7   9 20951.2 294.659   8
  -2   7  -9 21835.9 725.996   2
   2   7   9 21875.9 301.850  13
  -2  -7  10 6627.63 166.558   8
   2   7  10 6892.68 176.391  13
  -2  -7  11 24985.7 321.357   8
  -2   7 -11 26060.9 790.104   2
   2   7  11 26079.0 351.973  13
  -2   7 -12 51626.6 1078.93   2
   2   7  12 51636.9 508.862  13
  -2  -7  12 49859.5 443.282   8
   2   7  13 273.293 43.1337  13
  -2  -7  13 223.762 34.8412   7
  -2  -7  13 266.340 35.2156   8
   2   7  14 41415.1 471.200  13
  -2  -7  14 41589.9 433.857   7
   2   7  15 1683.06 96.4361  13
  -2  -7  15 1763.26 89.1096   7
   2   7  16 8863.70 215.024  13
  -2  -7  16 8830.70 191.244   7
  -2  -7  17 2552.36 98.2945   7
   2   7  17 2530.85 113.393  13
  -2  -7  18 798.591 51.8226   7
   2   7  18 832.080 63.0712  13
   2   7  19 10013.7 190.946  13
  -2  -7  19 9894.17 159.102   7
  -2  -7  20 726.039 37.1395   7
   2  -8  20 677.874 36.3321  12
   2  -8  19 1321.48 58.8714  12
   2  -8  19 1258.96 52.2529   7
   2  -8  18 16115.2 211.090   7
   2  -8  17 6535.97 149.461   7
   2  -8  16 2401.43 97.5767   7
  -2   8  16 2371.39 100.600   6
   2  -8  15 1208.94 73.3605   7
  -2   8  15 1183.94 77.2301   6
   2  -8  14 13640.7 247.000   7
  -2   8  14 13628.9 265.178   6
  -2   8  13 14621.1 279.095   6
   2  -8  13 14388.0 257.848   7
   2  -8  12 12120.6 253.772  11
  -2   8  12 12153.9 257.468   6
   2  -8  11 30546.8 402.758  11
  -2   8  11 30357.8 401.344   6
  -2   8  10 632.121 58.5567   4
   2  -8  10 576.668 58.5396  11
  -2   8  10 525.571 57.1108   6
   2   8 -10 553.544 100.396   1
  -2   8   9 5818.57 166.944   4
  -2   8   9 6085.74 177.209   6
   2   8  -9 5963.06 324.520   1
   2  -8   9 5951.96 176.727  11
  -2   8   8 25403.4 340.713   4
   2   8  -8 24940.8 646.646   1
  -2   8   8 26138.2 355.386   6
   2  -8   8 26439.7 372.183  11
  -2   8   7 16790.2 267.594   4
   2   8  -7 16641.2 518.872   1
  -2   8   6 681.590 54.1438   4
   2   8  -6 570.601 96.8988   1
   2   8  -5 4232.35 247.334   1
   2   8  -4 3814.63 225.026   1
   2   8  -3 7055.94 292.163   1
  -2   8   2 27025.5 567.507   2
   2   8  -2 27434.9 549.793   1
   2   8  -1 966.236 101.080   1
  -2   8   1 1020.33 120.655   2
  -2   8   0 26128.5 633.023   2
   2   8   0 27056.5 496.178   1
  -2   8  -1 1061.85 136.743   2
  -2   8  -2 27629.9 715.668   2
  -2   8  -3 7032.50 376.880   2
  -2   8  -4 3467.44 271.323   2
  -2   8  -5 4530.66 317.017   2
  -2  -8   6 1049.47 70.8262   8
  -2   8  -6 506.826 109.532   2
  -2   8  -7 16685.7 626.574   2
  -2  -8   7 16078.9 273.359   8
  -2  -8   8 25564.9 344.940   8
  -2   8  -8 26388.6 793.406   2
   2   8   8 25790.1 323.089  13
  -2  -8   9 5751.14 164.427   8
  -2   8  -9 5884.22 378.923   2
   2   8   9 5895.73 159.940  13
  -2  -8  10 610.531 56.6567   8
   2   8  10 582.358 55.1856  13
  -2   8 -10 596.441 124.390   2
   2   8  11 30343.8 381.248  13
  -2  -8  11 29675.4 363.802   8
  -2  -8  12 11622.5 225.542   8
   2   8  12 12154.1 244.519  13
   2   8  13 14731.3 272.827  13
  -2  -8  13 14496.1 257.128   7
  -2  -8  13 14514.7 245.096   8
   2   8  14 13600.7 263.118  13
  -2  -8  14 13536.2 245.466   7
  -2  -8  14 13558.2 221.954   8
   2   8  15 1228.00 80.0154  13
  -2  -8  15 1233.64 73.2053   7
   2   8  16 2460.56 108.875  13
  -2  -8  16 2558.70 99.3064   7
   2   8  17 6603.75 167.990  13
  -2  -8  17 6622.84 148.751   7
  -2  -8  18 15905.3 206.798   7
   2   8  18 15681.4 239.223  13
  -2  -8  19 1223.24 50.4327   7
   2  -9  19 4658.15 82.0704   7
   2  -9  19 5367.32 102.489  12
   2  -9  18 243.571 25.2512   7
   2  -9  18 275.581 30.3632  12
   2  -9  17 3793.18 104.032   7
   2  -9  16 12109.1 203.079   7
  -2   9  16 11876.4 210.936   6
   2  -9  15 23370.6 301.540   7
  -2   9  15 23075.1 320.976   6
   2  -9  14 1210.64 74.1673   7
  -2   9  14 1209.72 79.9490   6
   2  -9  13 8795.28 199.317   7
  -2   9  13 9042.31 219.132   6
   2  -9  12 4504.91 155.144  11
  -2   9  12 4613.56 160.017   6
   2  -9  11 5236.50 169.947  11
  -2   9  11 4995.27 167.417   6
  -2   9  10 62880.6 569.609   4
   2  -9  10 62505.7 592.951  11
  -2   9  10 63268.2 591.913   6
  -2   9   9 64031.9 571.281   4
   2  -9   9 65017.7 608.228  11
  -2   9   9 64730.5 598.752   6
  -2   9   8 57462.6 534.209   4
   2  -9   8 58303.6 575.799  11
  -2   9   8 58917.9 555.712   6
  -2   9   7 7915.96 195.206   4
   2  -9   7 7762.50 208.636  11
   2   9  -7 7649.66 361.830   1
  -2   9   6 34826.8 397.487   4
   2   9  -6 33744.2 737.928   1
  -2   9   5 2339.85 101.448   4
   2   9  -5 2377.20 188.855   1
  -2   9   4 12909.3 228.925   4
   2   9  -4 12745.8 423.144   1
  -2   9   3 26396.1 317.980   4
   2   9  -3 25783.5 580.392   1
   2   9  -2 25470.2 554.232   1
   2   9  -1 4285.44 214.946   1
  -2   9   1 3834.97 227.518   2
  -2   9   0 2772.53 207.666   2
  -2   9  -1 4693.60 282.900   2
  -2  -9   2 26290.0 347.541   8
  -2   9  -2 25300.1 682.579   2
  -2  -9   3 27354.2 360.262   8
  -2   9  -3 26337.7 723.725   2
  -2  -9   4 13697.9 258.863   8
  -2   9  -4 12887.4 519.750   2
  -2  -9   5 2407.89 110.099   8
  -2   9  -5 2464.14 236.323   2
  -2  -9   6 35234.3 418.064   8
  -2   9  -6 34527.2 885.922   2
  -2  -9   7 8010.01 201.248   8
   2   9   7 7597.58 173.549  13
  -2   9  -7 7633.72 422.060   2
  -2  -9   8 57309.7 535.407   8
   2   9   8 56311.9 482.758  13
  -2  -9   9 63404.6 558.996   8
   2   9   9 63047.3 524.555  13
   2   9  10 60760.3 524.012  13
  -2  -9  10 60926.7 544.833   8
   2   9  11 4975.22 152.603  13
  -2  -9  11 5045.91 153.811   8
   2   9  12 4495.87 130.031   4
   2   9  12 4486.72 145.469  13
  -2  -9  12 4556.27 143.064   8
   2   9  13 9079.93 207.415  13
  -2  -9  13 9056.34 200.403   7
  -2  -9  13 9126.05 194.170   8
   2   9  14 1219.27 76.0089  13
  -2  -9  14 1254.65 73.2489   7
  -2  -9  14 1221.37 67.6182   8
  -2  -9  15 23573.6 298.469   7
   2   9  15 22724.1 316.312  13
  -2  -9  16 12397.3 202.690   7
   2   9  16 12151.8 219.863  13
   2   9  17 3792.62 114.439  13
  -2  -9  17 3951.14 104.788   7
  -2  -9  18 236.993 24.0684   7
   2   9  18 274.140 30.9128  13
   2 -10  18 402.248 25.2337   7
   2 -10  18 514.031 33.5410  12
   2 -10  17 4979.80 104.469   7
  -2  10  16 3027.10 98.0902   6
   2 -10  16 3114.89 93.5291   7
   2 -10  15 4825.78 127.935   7
  -2  10  15 4765.50 137.733   6
   2 -10  14 478.345 44.7344   7
  -2  10  14 503.069 51.0377   6
   2 -10  13 3432.52 120.489   7
  -2  10  13 3465.30 132.169   6
   2 -10  12 22947.4 342.954  11
  -2  10  12 22650.4 345.715   6
   2 -10  11 4684.48 159.837  11
  -2  10  11 4547.28 159.572   6
  -2  10  10 2864.60 124.257   4
   2 -10  10 2618.06 123.953  11
  -2  10  10 2776.48 126.431   6
  -2  10   9 24467.8 363.165   4
   2 -10   9 25084.1 383.169  11
  -2  10   9 25689.8 383.882   6
  -2  10   8 3154.48 135.091   6
  -2  10   8 3440.63 136.154   4
   2 -10   8 3171.28 138.646  11
  -2  10   7 859.938 69.4410   4
   2 -10   7 1037.51 82.3997  11
  -2  10   6 6100.00 173.683   4
   2  10  -6 5682.54 305.566   1
  -2  10   5 19286.4 301.332   4
   2  10  -5 18427.7 533.517   1
   2  10  -4 7488.95 327.999   1
  -2  10   4 7784.40 188.261   4
  -2 -10  -3 4534.80 138.536   8
  -2  10   3 4711.78 142.822   4
   2  10  -3 4555.08 248.156   1
  -2 -10  -2 60118.1 520.883   8
  -2  10   2 61621.0 499.430   4
  -2 -10  -1 3571.92 130.806   8
  -2  10   1 3028.85 107.597   4
  -2 -10   0 23193.7 336.047   8
  -2  10   0 21794.9 275.890   4
  -2  10   0 22392.9 575.819   2
  -2 -10   1 3387.32 130.699   8
  -2  10  -1 2942.29 222.102   2
  -2 -10   2 63124.4 569.348   8
  -2  10  -2 60173.0 1044.74   2
  -2 -10   3 4788.64 158.795   8
  -2  10  -3 4849.92 306.713   2
  -2 -10   4 8162.77 207.194   8
  -2  10  -4 7567.93 391.512   2
  -2 -10   5 19902.9 324.955   8
  -2  10  -5 19661.3 643.574   2
  -2 -10   6 6053.14 179.494   8
  -2  10  -6 6313.54 369.730   2
  -2 -10   7 861.368 70.7094   8
  -2 -10   8 3089.33 129.076   8
   2  10   8 3093.51 112.108  13
  -2 -10   9 23937.9 350.356   8
   2  10   9 23811.9 312.069  13
   2  10  10 2572.52 104.632  13
  -2 -10  10 2609.98 114.036   8
   2  10  11 4416.39 136.866  13
   2  10  11 4479.47 136.069   4
  -2 -10  11 4624.70 148.953   8
   2  10  12 22168.9 286.034   4
   2  10  12 21642.1 300.853  13
  -2 -10  12 22587.7 315.653   8
   2  10  13 3310.94 102.835   4
   2  10  13 3333.94 116.572  13
  -2 -10  13 3465.45 119.381   7
  -2 -10  13 3525.88 118.891   8
   2  10  14 544.205 48.9015  13
  -2 -10  14 536.897 46.5591   7
  -2 -10  14 564.518 45.8820   8
   2  10  15 4652.67 127.581  13
  -2 -10  15 4858.07 125.569   7
  -2 -10  16 3173.56 92.5753   7
   2  10  16 3058.57 95.8892  13
   2  10  17 4703.74 104.822  13
  -2 -10  17 4956.22 100.856   7
  -2  11  16 1750.70 64.5962   6
   2 -11  16 1818.33 61.3703   7
  -2  11  15 1034.97 58.9279   6
   2 -11  15 1043.25 53.9267   7
   2 -11  14 17139.0 233.215   7
  -2  11  14 17135.1 259.472   6
   2 -11  13 5505.40 141.908   7
  -2  11  13 5324.95 154.682   6
  -2  11  12 16704.0 285.424   6
   2 -11  11 8637.56 209.210  11
  -2  11  11 8557.90 211.635   6
   2 -11  10 2663.21 121.610  11
  -2  11  10 2827.95 125.726   6
  -2  11   9 17334.4 301.528   4
   2 -11   9 17492.5 314.738  11
  -2  11   9 17194.6 312.122   6
  -2  11   8 482.916 54.5265   4
  -2  11   8 525.731 59.9066   6
   2 -11   8 494.585 58.4668  11
  -2  11   7 8468.90 212.032   4
  -2  11   7 8551.85 220.448   6
   2 -11   7 8315.45 227.519  11
  -2  11   6 26241.4 366.040   4
  -2  11   5 30339.2 387.959   4
  -2  11   4 29102.2 374.929   4
  -2  11   3 47392.3 462.492   4
  -2 -11  -2 99190.7 673.725   8
  -2  11   2 102223. 662.422   4
  -2 -11  -1 65299.7 558.142   8
  -2  11   1 62349.9 503.843   4
  -2 -11   0 13350.7 256.064   8
  -2 -11   1 65731.9 575.174   8
  -2 -11   2 104968. 737.554   8
  -2  11  -2 96900.7 1291.60   2
  -2 -11   3 48269.8 503.202   8
  -2 -11   4 29534.8 395.847   8
  -2 -11   5 30479.7 403.835   8
  -2 -11   6 25736.3 370.254   8
  -2 -11   7 8088.49 208.636   8
  -2 -11   8 505.668 54.4700   8
  -2 -11   9 17157.7 291.294   8
   2  11  10 2670.09 108.248   4
  -2 -11  10 2728.58 115.184   8
   2  11  11 8379.60 182.373   4
  -2 -11  11 8546.71 197.928   8
   2  11  12 16104.6 236.333   4
  -2 -11  12 16558.6 258.292   8
   2  11  13 5552.70 126.332   4
  -2 -11  13 5565.19 140.703   7
  -2 -11  13 5546.44 138.892   8
  -2 -11  14 16677.0 225.340   7
  -2 -11  15 1082.34 53.4097   7
  -2 -11  16 1700.19 57.2339   7
   2 -12  15 11634.5 143.346   7
  -2  12  15 12111.6 166.606   6
   2 -12  14 267.034 26.8058   7
  -2  12  14 335.153 34.9856   6
   2 -12  13 7013.86 142.143   7
  -2  12  13 7181.88 164.080   6
  -2  12  12 851.173 61.9060   6
   2 -12  11 5229.01 152.208  11
  -2  12  11 5095.09 154.741   6
   2 -12  10 6743.46 180.699  11
  -2  12  10 6699.65 182.795   6
  -2  12   9 2125.64 107.400   6
   2 -12   9 2275.56 111.208  11
  -2  12   8 3680.93 136.318   4
   2 -12   8 3745.42 146.117  11
  -2  12   8 3846.43 145.506   6
  -2  12   7 21143.8 326.844   4
   2 -12   7 21182.2 354.500  11
  -2  12   7 21312.7 341.332   6
  -2  12   6 49026.7 495.494   4
   2 -12   6 49007.9 549.312  11
  -2  12   5 17488.1 293.019   4
  -2  12   4 4880.71 152.915   4
  -2  12   3 8253.51 195.299   4
  -2 -12  -2 25080.2 324.403   8
  -2  12   2 25658.5 333.584   4
  -2 -12  -1 24340.7 329.663   8
  -2  12   1 24003.8 314.182   4
  -2 -12   0 1644.64 89.8508   8
  -2 -12   1 24798.5 347.539   8
  -2 -12   2 25881.9 359.356   8
  -2 -12   3 8276.00 205.784   8
  -2 -12   4 4734.82 157.502   8
  -2 -12   5 17448.7 301.865   8
  -2 -12   6 48732.0 497.516   8
  -2 -12   7 20362.7 318.174   8
  -2 -12   8 3653.22 133.555   8
   2  12   9 2368.60 101.669   4
  -2 -12   9 2249.23 104.225   8
   2  12  10 6651.95 162.296   4
  -2 -12  10 6990.25 174.303   8
   2  12  11 5029.03 133.215   4
  -2 -12  11 5116.86 142.149   8
   2  12  12 864.113 52.2373   4
  -2 -12  12 766.452 50.6242   7
  -2 -12  12 838.484 55.5549   8
   2  12  13 6537.91 125.108   4
  -2 -12  13 6889.05 136.672   7
  -2 -12  13 6788.30 140.570   8
  -2 -12  14 305.928 27.6833   7
  -2 -12  15 10926.9 131.699   7
  -2  13  14 4750.88 99.0539   6
   2 -13  13 2073.18 64.1869   7
  -2  13  13 2207.46 78.9663   6
   2 -13  12 500.163 36.6299   7
  -2  13  12 516.818 43.6067   6
  -2  13  11 856.050 59.2278   6
   2 -13  10 2101.03 92.2121  11
  -2  13  10 2074.29 93.9899   6
   2 -13   9 7648.13 183.533  11
  -2  13   9 7352.07 181.730   6
   2 -13   8 28415.5 369.509  11
  -2  13   8 28543.2 369.346   6
  -2  13   7 5903.36 171.739   6
   2 -13   7 5790.83 174.774  11
   2 -13   6 29667.9 405.942  11
  -2  13   6 29717.5 388.825   6
   2 -13   5 1909.94 108.400  11
  -2  13   5 1990.73 95.9326   4
  -2  13   5 2033.55 103.123   6
  -2  13   4 13095.7 240.120   4
  -2  13   3 2539.98 105.077   4
  -2  13   2 24583.4 313.956   4
  -2 -13  -1 15282.2 244.621   8
  -2 -13   0 3485.26 121.850   8
  -2 -13   1 15319.5 260.488   8
  -2 -13   2 24715.3 335.687   8
  -2 -13   3 2395.48 106.370   8
  -2 -13   4 13226.2 246.882   8
  -2 -13   5 1894.18 94.9588   8
  -2 -13   6 29611.4 363.312   8
   2  13   7 6069.58 161.224   4
  -2 -13   7 5918.30 162.708   8
   2  13   8 28831.5 342.531   4
  -2 -13   8 29503.9 351.930   8
   2  13   9 7163.85 163.207   4
  -2 -13   9 7271.88 169.593   8
   2  13  10 2048.52 83.8201   4
  -2 -13  10 2208.99 89.7432   8
   2  13  11 825.575 50.4352   4
  -2 -13  11 827.308 53.2893   8
   2  13  12 532.129 36.6500   4
  -2 -13  12 489.408 34.9014   7
   2  13  13 1962.65 56.7750   4
  -2 -13  13 2099.55 60.7032   7
  -2  14  12 2549.97 76.4602   6
   2 -14  11 1468.20 53.4185   7
  -2  14  11 1625.16 68.1822   6
  -2  14  10 4193.98 116.303   6
   2 -14   9 8154.42 164.384  11
  -2  14   9 8156.38 170.197   6
   2 -14   8 5608.68 145.260  11
  -2  14   8 5524.93 145.624   6
   2 -14   7 7164.62 172.838  11
  -2  14   7 6960.08 168.161   6
   2 -14   6 3107.53 119.476  11
  -2  14   6 3161.23 116.305   6
   2 -14   5 8611.30 205.907  11
  -2  14   5 8611.47 192.374   6
   2 -14   4 7754.15 200.503  11
  -2  14   4 7762.75 183.518   6
  -2  14   3 20018.7 290.847   6
  -2  14   2 13111.6 231.339   6
  -2  14   1 7248.44 168.553   6
  -2  14   0 2937.22 104.603   6
  -2 -14   0 2935.38 98.9618   8
  -2  14  -1 7283.74 154.884   6
  -2 -14   1 7082.29 158.385   8
  -2 -14   2 13282.8 221.146   8
  -2 -14   3 19262.4 269.179   8
  -2 -14   4 7497.70 168.590   8
   2  14   5 8502.26 181.696   4
  -2 -14   5 8184.59 176.427   8
   2  14   6 3205.43 111.005   4
  -2 -14   6 3124.68 109.422   8
   2  14   7 7062.40 158.484   4
  -2 -14   7 7148.37 158.754   8
   2  14   8 5395.34 132.713   4
  -2 -14   8 5688.05 136.332   8
   2  14   9 8029.56 152.258   4
  -2 -14   9 8140.37 154.374   8
   2  14  10 4319.09 104.814   4
  -2 -14  10 4242.66 106.153   8
   2  14  11 1520.92 56.3554   4
  -2 -14  11 1371.07 47.8674   7
   2  14  12 2191.20 56.1472   4
  -2  15  10 2122.52 66.1832   6
  -2  15   9 919.819 48.8458   6
   2 -15   8 2956.62 86.8427  11
  -2  15   8 3043.92 91.4550   6
  -2  15   7 1150.17 59.9255   6
   2 -15   7 1204.35 60.6504  11
   2 -15   6 7377.25 154.963  11
  -2  15   6 7166.05 149.665   6
   2 -15   5 259.458 34.3942  11
  -2  15   5 214.201 30.0096   6
   2 -15   4 3525.35 117.211  11
  -2  15   4 3514.59 106.957   6
   2 -15   3 3327.97 118.245  11
  -2  15   3 3260.25 102.266   6
   2  15  -2 2960.66 81.6359   4
   2 -15   2 3234.31 118.056  11
  -2  15   2 3128.84 98.8885   6
   2  15  -1 3449.62 94.2932   4
  -2  15   1 3419.25 100.094   6
  -2  15   0 181.135 24.4092   6
   2  15   0 157.876 24.5248   4
   2  15   1 3602.23 103.555   4
  -2 -15   1 3342.11 89.4969   8
   2  15   2 3152.99 98.8185   4
  -2 -15   2 2993.32 88.1438   8
   2  15   3 3214.71 100.190   4
  -2 -15   3 3162.87 92.4815   8
   2  15   4 3665.93 105.873   4
  -2 -15   4 3400.04 96.6479   8
   2  15   5 278.944 31.8212   4
  -2 -15   5 217.022 27.2410   8
   2  15   6 6979.77 139.283   4
  -2 -15   6 6789.58 132.008   8
   2  15   7 1273.31 58.6757   4
  -2 -15   7 1257.02 56.4603   8
   2  15   8 2975.40 83.8917   4
  -2 -15   8 2868.95 79.9844   8
   2  15   9 949.817 44.2432   4
   2  15  10 2067.69 56.4460   4
   2 -16   6 7733.65 120.169  11
  -2  16   6 7554.48 117.725   6
  -2  16   5 1887.26 60.9635   6
   2 -16   5 1924.71 65.0427  11
   2 -16   4 3214.27 88.8104  11
  -2  16   4 3142.03 79.0609   6
   2 -16   3 2497.36 81.8422  11
  -2  16   3 2271.01 66.8955   6
   2 -16   2 4840.01 117.045  11
  -2  16   2 4218.07 87.2875   6
   2 -16   1 48.4281 16.5098  11
   2  16   0 173.633 18.3498   4
   2 -16   0 272.664 31.1622  11
   2  16   1 69.6021 14.9476   4
   2  16   2 4638.14 93.6383   4
   2  16   3 2380.26 68.5006   4
   2  16   4 3270.41 79.6638   4
   2  16   5 1898.00 59.9720   4
   2  16   6 7514.65 112.650   4
   2  16   7 1722.24 50.5228   4
   3   0   0 1122.17 93.8145   1
   3   0   1 74985.3 744.202   1
   3   0  -1 74702.3 763.579   1
   3   0   2 214.678 43.9393   1
   3   0  -2 911.167 88.7075   1
   3   0  -3 217.858 45.4940   1
   3   0   3 133.339 38.5666   1
   3   0  -4 6837.62 243.617   1
   3   0  -5 657.193 80.8480   1
   3   0  -6 5260.70 222.740   1
   3   0  -7 54484.4 736.117   1
   3   0  -8 28375.6 537.582   1
   3   0  -9 4865.44 228.556   1
   3   0 -10 1990.21 148.886   1
   3   0  11 5599.44 144.539   5
   3   0 -11 6297.69 267.855   1
   3   0  12 7614.64 169.787  13
   3   0  12 8166.34 176.450   5
   3   0  13 12496.5 224.990  13
   3   0  13 12881.1 221.174   5
   3   0  14 85257.1 608.691  13
   3   0  15 38805.5 417.322  13
  -3   0  15 39438.0 378.000   9
   3   0  16 2379.68 105.331  13
  -3   0  16 2441.60 95.8686   9
   3   0  17 390.413 45.0455  13
  -3   0  17 392.021 41.4880   9
   3   0  18 2670.40 103.224  13
  -3   0  18 2852.73 99.9497   9
  -3   0  19 226.023 31.0955   9
  -3   0  20 2751.84 86.0026   9
  -3   0  21 138.988 21.3956   9
  -3   0  22 2967.66 67.3292   9
  -3   1  22 3641.90 75.3734   9
  -3   1  21 7319.00 127.092   9
  -3   1  20 8631.01 153.129   9
  -3   1  19 8576.31 165.837   9
   3  -1  18 6739.18 140.134  12
  -3   1  18 7129.88 157.488   9
   3  -1  17 16118.4 229.599  12
  -3   1  17 16862.9 248.905   9
   3  -1  16 150.832 27.8023  12
  -3   1  16 160.414 29.7131   9
  -3   1  15 11730.4 208.030   9
   3  -1  14 1941.52 87.2324   5
   3  -1  13 18151.0 268.680   5
  -3   1  13 18877.5 520.411   3
   3  -1  12 18472.4 270.444   5
   3   1 -12 18226.9 471.492   1
   3  -1  11 24264.8 305.955   5
   3   1 -11 26301.8 563.721   1
   3   1 -10 5793.03 260.994   1
   3   1  -9 27453.3 558.837   1
   3   1  -8 12077.1 363.884   1
   3   1  -7 5540.74 241.633   1
   3   1  -6 10273.1 317.933   1
   3   1  -5 6617.48 248.129   1
   3   1  -4 1208.70 105.444   1
   3   1  -3 29845.4 505.197   1
   3   1  -2 74104.6 784.596   1
   3  -1   2 68786.2 728.079   1
   3  -1   1 9805.90 276.246   1
   3   1  -1 9815.40 279.403   1
   3  -1   0 442.661 63.0347   1
   3   1   0 337.053 54.9169   1
   3  -1  -1 9819.53 276.839   1
   3   1   1 9584.86 265.369   1
   3   1   2 69675.4 699.741   1
   3  -1  -2 70094.7 736.476   1
   3  -1  -3 29940.2 491.380   1
   3   1   3 29179.5 454.317   1
   3   1   4 1827.64 113.609   1
   3  -1  -4 2049.02 131.041   1
   3  -1  -5 6636.15 239.880   1
   3  -1  -6 10113.6 301.126   1
   3  -1  -7 5610.30 229.838   1
   3  -1  -8 13097.9 353.251   1
   3  -1  -9 27574.7 520.804   1
   3  -1 -10 5477.51 235.801   1
   3   1  11 23862.8 301.642  13
   3   1  11 24705.1 297.205   5
   3   1  12 17101.1 223.087  10
  -3   1 -12 17316.5 622.958   2
   3   1  12 17080.1 264.589  13
   3   1  12 17255.8 251.824   5
   3   1  13 17683.2 277.381  13
  -3  -1  13 18221.3 498.838   3
   3   1  13 17346.5 251.335   5
   3   1  14 1880.00 94.8652  13
   3   1  15 11877.4 238.294  13
  -3  -1  15 11852.1 205.600   9
   3   1  16 127.044 30.4650  13
  -3  -1  16 153.318 28.1889   9
   3   1  17 16527.5 279.546  13
  -3  -1  17 16616.1 240.242   9
   3   1  18 6713.70 171.256  13
  -3  -1  18 6959.35 151.122   9
   3   1  19 8240.89 175.853  13
  -3  -1  19 8394.59 157.962   9
  -3  -1  20 8481.42 146.214   9
  -3  -1  21 7016.05 117.940   9
  -3  -1  22 3539.23 68.7605   9
  -3   2  22 3563.60 73.3603   9
  -3   2  21 1793.20 62.8025   9
  -3   2  20 2817.21 86.9350   9
   3  -2  19 3087.16 89.3173  12
  -3   2  19 3068.04 98.7054   9
   3  -2  18 26973.0 286.398  12
  -3   2  18 27208.2 307.285   9
   3  -2  17 737.805 51.4493  12
  -3   2  17 381.947 40.8992   9
   3  -2  16 11877.0 206.982  12
  -3   2  16 11629.4 209.333   9
   3  -2  15 3708.47 116.527  12
  -3   2  15 3749.25 118.715   9
   3  -2  14 780.953 58.1571   5
   3  -2  14 831.465 55.3435  12
   3  -2  13 1506.54 80.8759   5
   3   2 -13 1593.43 144.706   1
  -3   2  13 1480.15 147.168   3
   3   2 -12 1658.36 148.396   1
  -3   2  12 1717.49 154.895   3
   3  -2  12 1557.58 81.8907   5
  -3   2  11 40084.2 447.817   6
   3   2 -11 42024.6 740.321   1
   3   2 -10 24462.8 563.652   1
   3   2  -9 27921.7 586.882   1
   3   2  -8 3256.28 196.860   1
   3   2  -7 1044.07 110.467   1
   3   2  -6 14797.9 395.625   1
   3   2  -5 2883.14 170.085   1
   3   2  -4 127322. 1094.70   1
   3   2  -3 28317.6 502.977   1
   3   2  -2 69521.2 767.504   1
   3   2  -1 21158.6 417.104   1
   3   2   0 20771.3 405.328   1
   3  -2   0 21066.7 410.299   1
   3   2   1 20959.5 394.632   1
   3  -2  -1 21281.8 412.490   1
   3  -2  -2 71226.5 756.177   1
   3   2   2 69063.3 700.544   1
   3   2   3 28067.3 438.278   1
   3  -2  -3 28213.3 478.485   1
   3   2   4 127312. 918.519   1
   3  -2  -4 127357. 1027.70   1
   3  -2  -5 2993.11 158.957   1
   3  -2  -6 14583.3 354.821   1
   3  -2  -7 1142.62 102.716   1
   3  -2  -8 3401.68 175.998   1
   3  -2  -9 27753.6 504.480   1
  -3   2 -10 24419.2 750.394   2
   3   2  11 40164.4 405.047  13
   3   2  11 39074.6 338.131  10
  -3   2 -11 40628.6 985.517   2
   3   2  11 39095.7 365.939   5
   3   2  12 1766.51 90.0420  13
   3   2  12 1559.21 67.7851  10
  -3   2 -12 1579.65 199.886   2
   3   2  12 1647.59 75.9802   5
   3   2  13 1534.22 86.5042  13
   3   2  14 721.781 61.3517  13
   3   2  15 3661.66 137.558  13
  -3  -2  15 3584.12 111.334   9
   3   2  16 11138.1 238.425  13
  -3  -2  16 11646.3 199.335   9
   3   2  17 484.905 52.6188  13
  -3  -2  17 392.000 38.8841   9
   3   2  18 25898.2 344.254  13
  -3  -2  18 26485.0 284.800   9
   3   2  19 2910.50 108.398  13
  -3  -2  19 3002.56 91.2593   9
  -3  -2  20 2675.83 78.7074   9
  -3  -2  21 1736.27 54.8803   9
  -3   3  22 272.769 20.0992   9
  -3   3  21 11672.4 151.527   9
   3  -3  20 1785.19 59.8997  12
  -3   3  20 1797.24 68.0274   9
   3  -3  19 5480.10 118.595  12
  -3   3  19 5625.63 129.753   9
   3  -3  18 8741.71 164.443  12
  -3   3  18 8831.77 171.038   9
   3  -3  17 6539.52 151.482  12
  -3   3  17 6781.26 155.531   9
   3  -3  16 464.266 43.5273  12
  -3   3  16 504.803 46.3707   9
   3  -3  15 66224.2 513.377   5
   3  -3  15 66027.9 497.489  12
  -3   3  15 65258.7 488.520   9
   3  -3  14 35743.5 389.837   5
   3  -3  13 6560.77 171.053   5
  -3   3  13 6334.67 300.330   3
   3   3 -13 6218.69 295.503   1
   3   3 -12 15705.1 476.091   1
  -3   3  12 15400.0 289.451   6
  -3   3  12 15465.5 456.524   3
   3   3 -11 13660.8 452.962   1
  -3   3  11 13993.8 268.355   6
  -3   3  11 13838.8 424.354   3
   3   3 -10 759.450 108.132   1
  -3   3  10 815.751 64.7072   6
   3   3  -9 481.388 92.0545   1
   3   3  -8 20353.6 514.248   1
   3   3  -7 802.354 102.024   1
   3   3  -6 3165.47 194.795   1
   3   3  -5 15566.4 415.888   1
   3   3  -4 26635.9 516.088   1
   3   3  -3 11247.9 325.970   1
   3   3  -2 74301.1 811.876   1
   3   3  -1 55991.5 693.674   1
   3   3   0 75954.5 782.215   1
   3   3   1 57054.6 661.532   1
   3   3   2 75040.7 737.713   1
   3  -3  -2 75470.4 794.993   1
   3  -3  -3 11282.3 306.397   1
   3   3   3 11077.9 274.065   1
   3  -3  -4 26700.7 473.301   1
   3   3   4 26609.3 412.616   1
   3  -3  -5 15552.4 365.979   1
   3   3   5 15251.9 304.470   1
   3  -3  -6 3238.82 167.794   1
   3  -3  -7 1385.64 110.488   1
   3  -3  -8 20144.1 419.598   1
  -3   3  -8 20447.0 673.906   2
  -3   3  -9 650.988 133.384   2
   3   3  10 721.381 56.8900  13
  -3   3 -10 796.609 145.031   2
   3   3  11 14437.8 250.944  13
   3   3  11 13594.4 200.521  10
  -3   3 -11 13858.3 595.324   2
   3   3  11 13573.3 213.023   5
   3   3  12 15458.9 270.655  13
   3   3  12 15208.2 212.318  10
   3   3  12 14773.3 223.709   5
  -3   3 -12 15112.2 618.819   2
   3   3  13 6847.39 184.877  13
  -3  -3  13 6387.78 284.231   3
  -3   3 -13 6455.90 395.785   2
   3   3  14 35183.8 424.658  13
  -3  -3  14 35592.0 332.150   9
  -3  -3  15 65733.7 455.796   9
   3   3  15 66571.9 592.167  13
   3   3  16 494.942 54.2670  13
  -3  -3  16 520.314 43.0892   9
   3   3  17 6611.09 183.884  13
  -3  -3  17 6530.19 140.222   9
   3   3  18 8495.72 199.670  13
  -3  -3  18 8627.69 154.360   9
   3   3  19 5523.66 150.090  13
  -3  -3  19 5500.10 114.390   9
   3   3  20 1753.12 77.2480  13
  -3  -3  20 1693.66 57.2396   9
  -3  -3  21 10088.0 111.986   9
  -3   4  21 4545.94 86.9971   9
   3  -4  20 2158.55 63.8517  12
  -3   4  20 2189.91 70.5728   9
   3  -4  19 4192.10 102.352  12
  -3   4  19 4188.52 106.343   9
   3  -4  18 1878.92 76.4988  12
  -3   4  18 1973.08 79.1630   9
   3  -4  17 3277.77 107.284  12
  -3   4  17 3312.19 106.249   9
   3  -4  16 7442.02 168.637  12
  -3   4  16 7409.66 161.546   9
   3  -4  15 16710.6 262.989   5
  -3   4  15 16706.5 244.432   9
   3  -4  14 74432.4 576.632   5
  -3   4  14 74271.1 511.479   9
  -3   4  13 4110.18 155.793   6
   3   4 -12 9566.73 388.514   1
  -3   4  12 9560.92 231.196   6
  -3   4  12 8979.90 347.609   3
   3   4 -11 10300.7 404.314   1
  -3   4  11 10241.1 235.629   6
  -3   4  11 10094.2 361.299   3
   3   4 -10 5784.75 304.370   1
  -3   4  10 5847.77 173.394   6
  -3   4  10 5970.40 271.248   3
   3   4  -9 6162.57 305.134   1
  -3   4   9 5589.79 163.615   6
   3   4  -8 6510.88 304.293   1
   3   4  -7 80698.7 1048.45   1
   3   4  -6 7312.19 307.502   1
   3   4  -5 6655.07 282.871   1
   3   4  -4 8505.78 310.584   1
   3   4  -3 39565.4 647.010   1
   3   4  -2 13246.8 356.008   1
   3   4  -1 84961.6 870.367   1
   3   4   0 301335. 1591.58   1
   3   4   1 86423.4 832.877   1
   3   4   2 13044.7 310.306   1
   3   4   3 40535.5 527.210   1
   3   4   4 8782.16 235.730   1
  -3   4  -5 6684.87 368.839   2
  -3   4  -6 7775.24 412.325   2
  -3   4  -7 80173.6 1367.86   2
  -3   4  -8 6623.15 403.432   2
  -3   4  -9 6602.26 414.315   2
   3   4  10 6074.70 163.979  13
   3   4  10 5706.91 131.877  10
  -3   4 -10 6017.23 402.356   2
   3   4  11 10512.2 221.890  13
   3   4  11 10335.5 176.865  10
  -3   4 -11 10056.3 520.947   2
   3   4  12 9884.31 222.813  13
   3   4  12 9548.86 169.668  10
  -3   4 -12 9548.30 502.322   2
   3   4  13 4251.11 150.318  13
   3   4  13 4210.45 110.817  10
   3   4  14 75911.9 631.424  13
  -3  -4  14 75358.3 463.024   9
   3   4  15 16929.4 302.318  13
  -3  -4  15 16745.1 219.981   9
  -3  -4  16 7561.37 145.664   9
   3   4  16 7523.90 199.199  13
   3   4  17 3368.78 131.631  13
  -3  -4  17 3259.13 93.5803   9
   3   4  18 1967.90 97.1959  13
  -3  -4  18 1957.28 67.3767   9
   3   4  19 4246.27 130.025  13
  -3  -4  19 3992.44 87.0548   9
   3   4  20 2338.26 87.1061  13
  -3   5  21 5304.65 80.1754   9
   3  -5  20 5201.98 93.0170  12
  -3   5  20 5294.42 98.5863   9
   3  -5  19 5404.00 112.343  12
  -3   5  19 5331.63 111.995   9
   3  -5  18 26313.9 278.772  12
  -3   5  18 26269.1 269.606   9
   3  -5  17 3553.85 110.306  12
  -3   5  17 3466.40 104.225   9
   3  -5  16 14351.6 226.906   5
  -3   5  16 14447.3 217.345   9
   3  -5  15 11837.8 223.318   5
  -3   5  15 11848.2 200.687   9
  -3   5  14 11961.2 263.759   6
  -3   5  14 11654.2 198.017   9
  -3   5  13 7524.97 212.049   6
  -3   5  12 4175.24 155.875   6
   3   5 -11 30891.9 717.475   1
  -3   5  11 30214.8 410.971   6
   3  -5  10 302.043 36.8452  11
  -3   5  10 313.930 43.3972   6
  -3   5  10 274.004 64.2516   3
   3   5  -9 1222.39 144.459   1
  -3   5   9 1302.73 123.078   3
  -3   5   9 1328.70 82.5566   6
   3   5  -8 905.168 120.658   1
  -3   5   8 849.028 63.9567   6
  -3   5   8 930.436 98.8313   3
   3   5  -7 2297.01 183.394   1
   3   5  -6 13829.6 452.995   1
   3   5  -5 1312.78 133.725   1
   3   5  -4 37552.8 678.681   1
   3   5  -3 40582.1 676.571   1
  -3   5   3 38566.0 719.239   2
   3   5  -2 57255.1 777.843   1
  -3   5   2 57319.2 920.038   2
   3   5  -1 719.062 85.8007   1
  -3   5   1 2059.06 182.388   2
   3   5   0 42228.2 614.232   1
  -3   5   0 41864.0 845.005   2
  -3   5  -1 1135.85 147.289   2
   3   5   1 953.776 91.1952   1
   3   5   2 60185.6 680.299   1
  -3   5  -2 55977.0 1041.83   2
   3   5   3 41173.4 535.875   1
  -3   5  -3 40746.0 917.732   2
  -3   5  -4 37628.8 907.621   2
  -3   5  -5 1326.05 178.251   2
  -3   5  -6 13974.7 582.139   2
  -3   5  -7 2359.58 249.321   2
   3   5   8 815.984 50.4659  10
  -3   5  -8 856.467 158.332   2
   3   5   9 1334.12 64.9689  10
  -3   5  -9 1362.60 199.089   2
   3   5  10 296.466 41.2553  13
   3   5  10 352.248 35.1305  10
  -3   5 -10 235.213 91.1181   2
   3   5  11 30326.4 388.141  13
   3   5  11 29709.2 307.548  10
  -3   5 -11 30076.9 914.096   2
   3   5  12 4087.03 147.059  13
   3   5  12 3945.05 110.688  10
   3   5  13 7349.21 199.030  13
   3   5  14 11958.4 254.336  13
   3   5  15 12344.7 258.966  13
   3   5  16 14651.6 274.895  13
   3   5  17 3531.26 132.811  13
   3   5  18 27018.0 345.123  13
   3   5  19 5479.66 143.147  13
   3   5  20 5351.92 125.213  13
   3  -6  20 5146.81 84.0411  12
  -3   6  20 5144.77 80.6824   9
   3  -6  19 5221.35 104.488  12
  -3   6  19 4902.84 94.9861   9
   3  -6  18 3640.69 99.4429  12
  -3   6  18 3677.42 92.2738   9
   3  -6  17 8372.34 164.386  12
  -3   6  17 8111.66 146.598   9
   3  -6  16 5588.51 140.456   5
  -3   6  16 5701.87 128.695   9
   3  -6  15 9315.49 197.967   5
  -3   6  15 9495.03 170.433   9
  -3   6  14 707.587 68.5028   6
  -3   6  14 708.216 48.9497   9
  -3   6  13 7936.64 217.542   6
  -3   6  13 7809.24 155.014   9
  -3   6  12 29978.3 422.614   6
  -3   6  11 30221.4 419.594   6
   3   6 -10 1469.62 165.986   1
   3  -6  10 1543.28 82.0845  11
  -3   6  10 1307.57 122.928   3
  -3   6  10 1586.08 95.5311   6
   3   6  -9 518.674 102.796   1
   3  -6   9 352.578 40.1415  11
  -3   6   9 417.278 49.8161   6
  -3   6   9 390.187 65.3023   3
   3   6  -8 2619.43 207.804   1
   3  -6   8 2233.35 95.3430  11
  -3   6   8 2628.38 116.327   6
  -3   6   8 2356.58 154.334   3
   3   6  -7 2503.36 198.139   1
  -3   6   7 2396.41 107.400   6
   3   6  -6 2308.48 187.100   1
   3   6  -5 29791.3 646.985   1
   3   6  -4 21122.8 524.617   1
   3   6  -3 151990. 1359.01   1
   3   6  -2 35499.3 627.810   1
  -3   6   2 34072.1 731.687   2
   3   6  -1 5904.95 245.728   1
  -3   6   1 5763.72 317.818   2
   3   6   0 493.722 70.5175   1
  -3   6   0 438.711 96.1399   2
   3   6   1 6111.82 229.567   1
  -3   6  -1 5827.33 341.799   2
   3   6   2 35286.7 529.907   1
  -3   6  -2 33498.4 847.462   2
  -3   6  -3 152355. 1851.65   2
  -3   6  -4 19700.2 689.711   2
  -3   6  -5 28171.4 840.567   2
  -3   6  -6 2438.19 257.959   2
  -3  -6   7 2376.48 101.640   8
   3   6   7 2317.73 85.4315  10
  -3   6  -7 2438.90 259.169   2
  -3  -6   8 2370.18 103.327   8
   3   6   8 2485.34 89.1692  10
  -3   6  -8 2393.16 258.347   2
  -3  -6   9 292.383 39.3190   8
   3   6   9 441.863 39.7162  10
  -3   6  -9 314.013 106.195   2
  -3  -6  10 1584.23 82.5778   8
   3   6  10 1624.39 74.1882  10
   3   6  10 1685.74 92.8085  13
  -3   6 -10 1685.92 216.691   2
   3   6  11 30238.9 395.163  13
   3   6  12 29956.2 397.440  13
   3   6  13 8031.97 208.732  13
   3   6  14 766.567 67.5447  13
   3   6  15 10100.3 230.790  13
   3   6  16 6009.71 172.931  13
   3   6  17 8095.41 194.880  13
   3   6  18 3610.89 122.543  13
   3   6  19 5029.81 129.996  13
   3  -7  19 4682.58 89.9695  12
   3  -7  18 28509.9 260.342  12
  -3   7  18 27309.7 210.389   9
   3  -7  17 10208.7 173.275  12
  -3   7  17 9934.01 143.454   9
   3  -7  16 9942.98 180.091   5
  -3   7  16 9829.80 152.622   9
  -3   7  15 12429.0 255.203   6
  -3   7  15 12260.6 177.993   9
  -3   7  14 9580.83 233.494   6
  -3   7  14 9391.91 159.954   9
  -3   7  13 1401.66 93.2255   6
  -3   7  13 1330.47 61.5522   9
  -3   7  12 17244.0 325.055   6
   3  -7  11 1215.86 77.1981  11
  -3   7  11 1246.36 89.4341   6
   3  -7  10 14784.1 260.783  11
  -3   7  10 14796.6 292.235   6
   3   7  -9 18216.7 567.055   1
  -3   7   9 17726.1 314.913   6
   3  -7   9 17391.3 283.699  11
   3   7  -8 11880.8 457.928   1
   3  -7   8 12191.4 237.838  11
  -3   7   8 12690.4 260.040   6
   3   7  -7 28365.7 695.568   1
   3  -7   7 29693.1 368.129  11
   3   7  -6 30434.0 688.815   1
  -3  -7  -6 28123.8 316.681   8
   3  -7   6 28805.7 358.741  11
  -3   7   6 30388.3 379.475   6
   3   7  -5 11649.4 420.971   1
  -3   7   5 11848.3 229.166   6
   3   7  -4 23504.5 580.131   1
   3   7  -3 2404.00 177.996   1
   3   7  -2 13850.4 408.428   1
   3   7  -1 35479.9 627.584   1
  -3   7   1 35441.0 789.909   2
   3   7   0 79276.3 879.918   1
  -3   7   0 79723.9 1244.54   2
  -3   7  -1 34661.8 853.858   2
  -3   7  -2 12962.5 539.016   2
  -3   7  -3 2261.24 232.351   2
  -3  -7   4 23117.8 317.490   8
  -3   7  -4 23002.3 765.900   2
  -3  -7   5 11219.3 224.818   8
  -3   7  -5 11062.8 538.091   2
  -3  -7   6 29270.4 373.164   8
  -3   7  -6 30167.3 909.355   2
  -3  -7   7 29095.2 380.171   8
  -3   7  -7 30716.7 921.989   2
  -3  -7   8 12054.5 244.927   8
  -3   7  -8 13042.8 602.651   2
  -3   7  -9 18350.0 713.043   2
  -3  -7   9 17676.9 292.421   8
   3   7   9 18390.0 304.227  13
  -3  -7  10 14076.1 252.983   8
   3   7  10 15045.0 276.189  13
  -3  -7  11 1120.38 70.6812   8
   3   7  11 1216.11 82.7231  13
   3   7  12 17361.1 303.003  13
  -3  -7  12 16875.2 257.071   8
   3   7  13 1356.62 87.4815  13
   3   7  14 9544.96 222.013  13
   3   7  15 12362.9 248.219  13
   3   7  16 10092.5 215.735  13
   3   7  17 10450.3 209.204  13
   3   7  18 29275.3 322.149  13
   3   7  19 4714.53 114.775  13
   3  -8  18 1496.49 54.6802  12
   3  -8  17 4191.21 103.901  12
   3  -8  16 9467.48 166.380   5
  -3   8  15 8133.68 198.471   6
  -3   8  14 6576.29 188.053   6
  -3   8  13 4561.41 163.625   6
  -3   8  12 5456.07 182.062   6
   3  -8  11 1706.62 92.8597  11
  -3   8  11 1844.77 107.659   6
   3  -8  10 1948.67 98.3246  11
  -3   8  10 1812.18 105.615   6
   3  -8   9 5347.32 163.551  11
  -3   8   9 5416.16 178.388   6
   3   8  -8 4481.77 278.820   1
   3  -8   8 4417.99 149.508  11
  -3   8   8 4448.86 159.129   6
   3   8  -7 5533.23 305.439   1
   3  -8   7 5922.03 173.481  11
  -3   8   7 5638.39 174.883   6
  -3  -8  -6 33620.7 362.594   8
   3   8  -6 34797.8 755.242   1
   3  -8   6 35198.1 421.596  11
  -3   8   6 35731.3 429.749   6
  -3  -8  -5 19446.5 281.149   8
   3   8  -5 19816.9 556.056   1
  -3   8   5 20240.3 315.271   6
  -3  -8  -4 20622.1 292.253   8
   3   8  -4 21481.5 557.917   1
  -3   8   4 20694.8 310.130   6
  -3  -8  -3 11493.0 220.593   8
   3   8  -3 11353.4 397.310   1
  -3   8   3 11435.9 224.383   6
  -3  -8  -2 28858.9 351.097   8
   3   8  -2 28388.1 595.181   1
  -3   8   2 27822.0 339.067   6
  -3  -8  -1 10165.8 209.957   8
   3   8  -1 9795.74 335.504   1
  -3   8   0 24855.9 686.393   2
  -3  -8   0 25193.2 335.433   8
  -3   8  -1 10019.5 456.821   2
  -3  -8   1 9963.51 213.660   8
  -3   8  -2 27769.7 788.070   2
  -3  -8   2 28034.0 361.635   8
  -3   8  -3 11198.9 513.872   2
  -3  -8   3 11235.9 233.678   8
  -3   8  -4 20579.4 715.584   2
  -3  -8   4 20466.1 319.970   8
  -3   8  -5 19176.1 706.541   2
  -3  -8   5 19782.0 321.194   8
  -3   8  -6 35982.2 976.686   2
  -3  -8   6 35231.4 434.437   8
  -3   8  -7 5169.18 373.539   2
  -3  -8   7 5427.11 170.328   8
  -3  -8   8 4457.42 153.263   8
   3   8   8 4646.46 152.139  13
  -3  -8   9 5218.42 161.979   8
   3   8   9 5577.62 167.351  13
  -3  -8  10 1816.28 95.1171   8
   3   8  10 1952.57 102.062  13
  -3  -8  11 1763.12 90.2938   8
   3   8  11 1879.43 99.8671  13
   3   8  12 5261.30 165.790  13
  -3  -8  12 5062.85 143.385   8
   3   8  13 4460.61 148.844  13
  -3  -8  13 4601.22 127.526   8
   3   8  14 6472.99 177.275  13
   3   8  15 8426.48 192.878  13
   3   8  16 9656.49 198.327  13
   3   8  17 4066.27 120.854  13
   3   8  18 1453.78 65.7483  13
   3  -9  18 24409.1 184.959  12
   3  -9  17 1859.65 62.5072  12
   3  -9  16 5899.05 119.451   5
  -3   9  15 24771.2 323.792   6
  -3   9  14 1984.62 99.9898   6
  -3   9  13 489.248 55.4812   6
  -3   9  12 1609.04 98.4191   6
   3  -9  11 9063.14 208.472  11
  -3   9  11 9619.32 237.326   6
   3  -9  10 5919.74 172.270  11
  -3   9  10 5981.39 188.880   6
   3  -9   9 12262.3 251.929  11
  -3   9   9 12520.0 274.190   6
   3  -9   8 9424.87 225.409  11
  -3   9   8 9103.35 231.726   6
   3  -9   7 18342.1 316.342  11
  -3   9   7 18016.7 321.048   6
  -3   9   6 12805.2 264.719   6
   3  -9   6 12573.4 264.658  11
  -3  -9  -5 50693.7 464.707   8
   3   9  -5 50475.6 890.329   1
  -3  -9  -4 4786.34 146.648   8
  -3   9   4 4856.26 156.836   6
  -3  -9  -3 45070.9 454.118   8
  -3   9   3 45884.6 466.477   6
  -3  -9  -2 43472.3 453.285   8
  -3   9   2 42841.6 438.798   6
  -3  -9  -1 82148.9 628.374   8
  -3   9   1 80594.5 580.824   6
  -3  -9   0 19941.5 314.386   8
  -3   9  -1 76016.8 1229.95   2
  -3  -9   1 81843.0 649.099   8
  -3   9  -2 40817.9 938.188   2
  -3  -9   2 43498.7 479.669   8
  -3   9  -3 43609.9 993.382   2
  -3  -9   3 46696.8 504.037   8
  -3   9  -4 4511.19 328.094   2
  -3  -9   4 4928.77 167.633   8
  -3  -9   5 53121.5 549.516   8
  -3   9  -5 50628.8 1116.71   2
  -3  -9   6 12446.6 265.488   8
  -3  -9   7 18438.7 320.310   8
  -3  -9   8 9229.09 224.061   8
   3   9   8 9431.19 214.088  13
  -3  -9   9 12000.3 247.333   8
   3   9   9 12266.3 244.590  13
  -3  -9  10 5761.15 167.148   8
   3   9  10 6020.87 172.020  13
   3   9  11 9045.43 209.224  13
  -3  -9  11 8879.53 198.675   8
   3   9  12 1559.40 87.3899  13
  -3  -9  12 1507.92 78.8240   8
   3   9  13 408.506 45.9949  13
  -3  -9  13 402.204 40.5122   8
   3   9  14 1833.03 89.3978  13
  -3  -9  14 1726.56 69.5682   8
   3   9  15 24645.3 303.819  13
   3   9  16 6510.31 147.490  13
   3   9  17 1769.18 70.2624  13
   3   9  18 24689.5 220.276  13
   3 -10  17 8351.28 109.089  12
   3 -10  16 5115.01 94.9736   5
  -3  10  15 5451.25 139.288   6
  -3  10  14 588.724 52.5113   6
  -3  10  13 83.6621 27.9249   6
  -3  10  12 3938.37 145.094   6
   3 -10  11 472.023 48.5697  11
  -3  10  11 493.646 56.4811   6
   3 -10  10 4932.17 155.088  11
  -3  10  10 5102.53 172.100   6
  -3  10   9 8565.88 223.480   6
   3 -10   9 8257.64 206.342  11
   3 -10   8 8198.80 210.434  11
  -3  10   8 8128.41 217.210   6
   3 -10   7 6171.43 186.202  11
  -3  10   7 6227.37 190.255   6
   3 -10   6 11178.6 252.988  11
  -3  10   6 11165.4 250.025   6
  -3 -10  -5 6539.37 169.595   8
  -3  10   5 6650.34 191.245   6
  -3 -10  -4 6376.65 173.686   8
  -3  10   4 6473.99 185.654   6
  -3 -10  -3 15813.0 277.814   8
  -3  10   3 15581.3 280.702   6
  -3 -10  -2 102015. 719.286   8
  -3  10   2 102382. 698.588   6
  -3 -10  -1 14867.5 279.519   8
  -3  10   1 14696.5 257.209   6
  -3 -10   0 20503.8 334.850   8
  -3 -10   1 14927.7 291.100   8
  -3 -10   2 105291. 776.864   8
  -3 -10   3 16470.1 310.742   8
  -3 -10   4 6613.17 198.564   8
  -3 -10   5 6734.71 198.120   8
  -3 -10   6 10906.7 249.699   8
  -3 -10   7 6223.10 186.258   8
   3  10   7 6316.49 168.135  13
  -3 -10   8 8021.60 205.384   8
   3  10   8 7923.51 188.715  13
  -3 -10   9 8202.33 203.901   8
   3  10   9 8356.96 194.007  13
   3  10  10 5087.24 149.786  13
  -3 -10  10 5232.61 156.920   8
   3  10  11 491.743 48.6122  13
  -3 -10  11 429.901 45.0027   8
   3  10  12 3545.19 119.340  13
  -3 -10  12 3568.16 115.794   8
  -3 -10  13 68.5839 19.9724   8
   3  10  13 78.1773 24.1416  13
   3  10  14 585.336 46.9221  13
  -3 -10  14 594.162 38.9610   8
   3  10  15 5299.83 125.466  13
   3  10  16 5618.93 115.590  13
   3  10  17 7615.95 111.954  13
   3 -11  15 3919.49 86.4995   5
  -3  11  14 4115.84 118.658   6
  -3  11  13 84.2461 25.5165   6
  -3  11  12 9980.58 213.058   6
  -3  11  11 325.314 45.1162   6
   3 -11  10 2225.40 99.5945  11
  -3  11  10 2201.10 108.303   6
   3 -11   9 22047.6 322.993  11
  -3  11   9 22743.4 349.763   6
   3 -11   8 10790.9 233.865  11
  -3  11   8 10838.4 244.106   6
   3 -11   7 19098.2 321.111  11
  -3  11   7 18900.8 320.365   6
   3 -11   6 18574.1 326.011  11
  -3  11   6 17947.1 314.810   6
   3 -11   5 59196.1 584.957  11
  -3  11   5 59153.8 563.132   6
  -3 -11  -4 55776.9 506.831   8
  -3  11   4 56915.5 544.804   6
  -3 -11  -3 4992.66 157.837   8
  -3  11   3 5114.37 161.122   6
  -3 -11  -2 20160.3 323.430   8
  -3  11   2 20082.8 310.346   6
  -3 -11  -1 5594.06 174.503   8
  -3  11   1 5445.12 156.664   6
  -3 -11   0 1852.51 102.748   8
  -3 -11   1 5218.50 173.764   8
  -3 -11   2 20322.8 340.059   8
  -3 -11   3 5304.34 174.977   8
  -3 -11   4 57521.8 570.320   8
  -3 -11   5 60481.9 575.071   8
   3  11   5 60026.6 486.966  13
  -3 -11   6 18473.9 315.180   8
   3  11   6 17641.3 264.305  13
  -3 -11   7 19296.2 315.291   8
   3  11   7 18526.2 268.707  13
  -3 -11   8 10913.6 231.995   8
   3  11   8 10692.5 202.314  13
   3  11   9 21083.7 280.182  13
  -3 -11   9 21679.1 317.766   8
   3  11  10 2183.56 88.7201  13
  -3 -11  10 2273.34 97.3422   8
   3  11  11 356.950 35.6976   4
   3  11  11 266.049 32.6618  13
  -3 -11  11 275.790 36.1212   8
   3  11  12 9359.43 152.064   4
   3  11  12 9149.82 168.685  13
  -3 -11  13 51.6917 17.3512   8
   3  11  13 41.1566 16.7040  13
   3  11  14 3761.74 93.6745  13
   3  11  15 3535.51 78.4262  13
   3 -12  14 304.766 25.1417   5
  -3  12  13 13127.3 200.139   6
  -3  12  12 1030.62 63.3178   6
  -3  12  11 2127.96 94.8848   6
   3 -12  10 846.679 57.6308  11
  -3  12  10 895.345 65.7619   6
  -3  12   9 11351.8 230.880   6
   3 -12   9 11170.6 212.798  11
   3 -12   8 182.930 33.0880  11
  -3  12   8 205.465 38.0048   6
   3 -12   7 1153.71 76.9482  11
  -3  12   7 1213.11 80.0229   6
   3 -12   6 4752.09 157.991  11
  -3  12   6 4631.64 153.264   6
   3 -12   5 11220.7 248.448  11
  -3  12   5 11051.1 234.753   6
  -3  12   4 8351.29 202.843   6
  -3 -12  -3 4172.13 133.332   8
  -3  12   3 3900.36 136.686   6
  -3 -12  -2 6314.95 170.423   8
  -3  12   2 6238.89 168.129   6
  -3 -12  -1 27272.7 359.822   8
  -3  12   1 25964.3 331.863   6
  -3 -12   0 42715.7 460.877   8
  -3 -12   1 26450.5 367.168   8
  -3 -12   2 6212.64 178.853   8
  -3 -12   3 4256.16 148.596   8
  -3 -12   4 8303.33 206.094   8
  -3 -12   5 11262.3 235.627   8
  -3 -12   6 4941.14 156.098   8
  -3 -12   7 1330.07 80.5677   8
  -3 -12   8 151.761 31.6360   8
  -3 -12   9 11096.2 208.554   8
   3  12  10 855.266 53.0485   4
  -3 -12  10 868.142 58.0076   8
   3  12  11 2123.13 74.0304   4
  -3 -12  11 2093.67 81.7789   8
   3  12  12 902.970 42.0557   4
  -3 -12  12 944.945 50.5292   8
  -3 -12  13 12339.1 152.944   8
  -3  13  12 3964.42 101.341   6
  -3  13  11 5403.53 128.974   6
  -3  13  10 6228.48 148.187   6
   3 -13   9 3669.56 109.256  11
  -3  13   9 3955.37 123.418   6
   3 -13   8 2253.21 90.5206  11
  -3  13   8 2261.35 96.7462   6
   3 -13   7 5287.41 145.324  11
  -3  13   7 5062.80 146.142   6
  -3  13   6 2379.45 102.304   6
   3 -13   6 2373.87 102.950  11
   3 -13   5 24885.3 340.229  11
  -3  13   5 24624.4 324.117   6
   3 -13   4 3200.38 127.741  11
  -3  13   4 3116.03 115.567   6
  -3  13   3 5491.17 149.641   6
  -3 -13  -2 49535.9 418.753   8
  -3  13   2 50094.8 439.973   6
  -3 -13  -1 33483.8 358.154   8
  -3  13   1 33322.0 343.381   6
  -3 -13   0 23348.7 307.076   8
  -3 -13   1 33988.8 375.542   8
  -3 -13   2 50262.5 462.438   8
  -3 -13   3 5456.08 154.640   8
  -3 -13   4 3335.00 120.948   8
  -3 -13   5 24946.0 320.825   8
  -3 -13   6 2488.54 100.683   8
  -3 -13   7 5125.04 138.907   8
   3  13   8 2321.40 87.2797   4
  -3 -13   8 2354.32 91.6994   8
   3  13   9 3700.14 102.928   4
  -3 -13   9 3844.23 111.702   8
   3  13  10 5977.95 118.794   4
  -3 -13  10 6268.55 131.232   8
   3  13  11 5073.18 95.8966   4
  -3 -13  11 5291.42 108.400   8
  -3  14  11 191.814 20.8750   6
  -3  14  10 2547.91 77.4214   6
  -3  14   9 366.920 33.8934   6
   3 -14   8 1548.57 63.3663  11
  -3  14   8 1618.00 70.3560   6
   3 -14   7 5619.80 127.925  11
  -3  14   7 5743.70 134.124   6
   3 -14   6 2670.34 93.7023  11
  -3  14   6 2671.71 93.9825   6
   3 -14   5 6901.27 157.125  11
  -3  14   5 6736.34 148.533   6
   3 -14   4 5447.55 145.463  11
  -3  14   4 5403.35 132.543   6
   3 -14   3 297.225 38.9970  11
  -3  14   3 322.044 34.7762   6
   3 -14   2 15870.1 259.362  11
  -3  14   2 15643.1 214.542   6
  -3 -14  -1 3785.87 100.379   8
  -3 -14   0 42.8169 18.5950   8
  -3 -14   1 3698.72 107.142   8
  -3 -14   2 15198.0 219.476   8
  -3 -14   3 277.616 33.6903   8
  -3 -14   4 5491.65 133.163   8
  -3 -14   5 7072.67 149.493   8
   3  14   6 2699.17 89.8305   4
  -3 -14   6 2717.03 91.2287   8
   3  14   7 5601.14 122.922   4
  -3 -14   7 5608.85 125.910   8
   3  14   8 1494.87 60.1343   4
  -3 -14   8 1617.92 65.0351   8
   3  14   9 332.232 27.0297   4
  -3 -14   9 330.695 28.9493   8
   3  14  10 2240.80 57.6573   4
  -3 -14  10 2360.24 64.4995   8
  -3  15   7 1980.24 60.8020   6
   3 -15   6 3163.24 79.5697  11
  -3  15   6 3127.23 79.1416   6
   3 -15   5 8058.79 134.939  11
  -3  15   5 7631.10 125.208   6
   3 -15   4 13082.3 181.893  11
  -3  15   4 12427.6 159.035   6
   3 -15   3 452.163 37.2419  11
  -3  15   3 386.099 28.6201   6
   3  15  -2 7468.17 113.588   4
   3 -15   2 7841.27 151.485  11
   3  15  -1 1191.13 49.1274   4
   3 -15   1 1193.81 62.1095  11
   3  15   0 4428.54 97.8323   4
   3 -15   0 4481.13 118.892  11
   3  15   1 1152.93 52.4405   4
  -3 -15   1 1062.12 45.6266   8
   3  15   2 8069.51 137.326   4
  -3 -15   2 7370.17 122.090   8
   3  15   3 389.298 32.7255   4
  -3 -15   3 424.683 31.5063   8
   3  15   4 13170.3 172.266   4
  -3 -15   4 12821.7 162.395   8
   3  15   5 8060.18 130.731   4
  -3 -15   5 7985.66 125.710   8
   3  15   6 3141.17 78.2206   4
  -3 -15   6 3064.04 75.4227   8
   3  15   7 1935.33 57.1927   4
  -3 -15   7 1855.04 55.4893   8
   4   0   0 14330.4 400.582   1
   4   0   1 55415.4 783.903   1
   4   0  -1 56848.4 804.140   1
   4   0   2 733.948 92.4714   1
   4   0  -2 560.782 83.3162   1
   4   0  -3 3313.59 199.867   1
   4   0  -4 344.353 68.3760   1
   4   0  -5 192.381 55.6603   1
   4   0  -6 13579.3 424.052   1
   4   0   7 223722. 971.702   5
   4   0  -7 227608. 1728.86   1
   4   0  -8 6553.95 298.483   1
   4   0   8 6269.31 168.773   5
   4   0  -9 3849.27 229.828   1
   4   0   9 3388.93 125.296   5
   4   0 -10 22865.5 557.069   1
   4   0  10 23178.3 330.861   5
   4   0  11 27.9320 20.1731   5
   4   0 -11 65.2036 32.3448   1
   4   0  12 17389.2 284.536   5
   4   0  13 11390.8 211.154  13
   4   0  13 11896.1 204.207  10
   4   0  13 11980.8 231.590   5
   4   0  14 18819.4 243.120  10
   4   0  14 18914.0 278.140   5
   4   0  15 5116.09 136.013   5
  -4   0  16 278.031 34.3901   9
  -4   0  17 2172.86 82.5247   9
  -4   0  18 3827.16 101.984   9
  -4   0  19 4550.64 101.975   9
  -4   0  20 1711.49 55.0017   9
  -4   1  20 2193.35 63.0809   9
  -4   1  19 3268.89 87.8468   9
  -4   1  18 2630.73 85.5285   9
  -4   1  17 8416.84 161.655   9
   4  -1  16 11455.6 189.608   5
  -4   1  16 11955.9 200.414   9
   4  -1  15 9757.00 193.516   5
   4  -1  14 3010.74 98.5632  10
   4  -1  14 2969.09 114.230   5
   4  -1  13 6509.11 175.197   5
   4  -1  12 17244.9 290.678   5
   4   1 -11 17175.0 492.455   1
   4  -1  11 17573.9 294.389   5
   4  -1  10 3398.25 129.566   5
   4   1 -10 3511.95 225.843   1
   4  -1   9 47360.9 473.633   5
   4   1  -9 48590.2 839.005   1
   4  -1   8 37737.6 416.468   5
   4   1  -8 39829.4 751.841   1
   4  -1   7 16247.6 266.759   5
   4   1  -7 16881.2 485.962   1
   4   1  -6 13203.3 423.272   1
   4   1  -5 5389.01 265.783   1
   4   1  -4 166.705 49.7998   1
   4   1  -3 5921.89 267.876   1
   4   1  -2 2604.24 176.734   1
   4   1  -1 10516.7 346.817   1
   4   1   0 36046.0 633.181   1
   4  -1   0 35574.1 635.767   1
   4   1   1 10480.9 338.265   1
   4  -1  -1 10281.1 344.755   1
   4   1   2 2643.65 169.257   1
   4  -1  -2 2707.96 180.484   1
   4  -1  -3 5770.35 261.804   1
   4   1   3 5577.24 243.819   1
   4  -1  -4 189.327 54.0630   1
   4  -1  -5 4854.20 245.817   1
   4  -1  -6 13337.4 409.440   1
   4  -1  -7 16760.7 462.451   1
   4   1   7 16651.2 264.853   5
   4  -1  -8 38559.5 704.049   1
   4   1   8 38699.9 409.360   5
   4   1   9 45808.5 423.287  13
   4  -1  -9 47667.0 784.425   1
   4   1   9 47793.4 461.341   5
   4   1  10 3201.53 113.988  13
   4  -1 -10 3298.37 204.947   1
   4   1  10 3370.58 126.034   5
   4   1  11 16746.9 265.640  13
  -4   1 -11 16631.5 659.349   2
   4   1  11 17201.8 253.094  10
   4   1  11 17297.2 280.903   5
   4   1  12 16605.9 267.148  13
   4   1  12 17425.3 251.768  10
   4   1  12 16840.8 275.770   5
   4   1  13 6189.27 164.362  13
   4   1  13 6577.04 151.295  10
   4   1  13 6317.79 163.644   5
   4   1  14 3014.64 115.064  13
   4   1  14 3145.36 99.5998  10
   4   1  14 3008.93 108.809   5
   4   1  15 9491.72 197.873  13
   4   1  16 11585.2 213.714  13
  -4  -1  16 11913.5 194.834   9
   4   1  17 8202.63 167.055  13
  -4  -1  17 8698.18 159.494   9
   4   1  18 2457.93 83.0564  13
  -4  -1  18 2545.27 81.4051   9
  -4  -1  19 3260.54 83.5244   9
  -4  -1  20 2110.03 57.9473   9
  -4   2  20 369.554 26.7331   9
  -4   2  19 814.522 44.4989   9
  -4   2  18 12365.6 181.159   9
  -4   2  17 3776.23 108.008   9
  -4   2  16 3648.30 111.036   9
   4  -2  16 3533.01 108.115   5
   4  -2  15 549.459 49.6564   5
   4  -2  14 5014.64 150.786   5
   4  -2  13 3374.05 128.363   5
   4  -2  12 32995.2 406.243   5
   4  -2  11 55512.1 527.451   5
   4  -2  10 39104.1 440.955   5
   4   2 -10 40108.4 788.211   1
   4  -2   9 4996.29 156.981   5
   4   2  -9 5392.96 290.644   1
   4   2  -8 5880.37 302.211   1
   4  -2   8 5509.71 162.368   5
   4  -2   7 4097.06 137.507   5
   4   2  -7 4322.91 253.995   1
   4  -2   6 5170.53 148.630   5
   4   2  -6 5524.14 279.955   1
   4   2  -5 45620.3 784.413   1
   4   2  -4 35575.5 680.021   1
   4   2  -3 7687.61 312.625   1
   4   2  -2 42731.2 719.913   1
   4   2  -1 9108.00 326.075   1
   4   2   0 5637.28 251.647   1
   4  -2  -1 9110.91 331.009   1
   4   2   1 8902.53 309.744   1
   4   2   2 41651.4 665.060   1
   4  -2  -2 41793.9 703.591   1
   4  -2  -3 8469.94 317.797   1
   4   2   3 7448.87 276.842   1
   4  -2  -4 34076.4 648.206   1
   4  -2  -5 45281.3 742.232   1
   4  -2  -6 5253.63 257.454   1
   4   2   6 5026.48 141.992   5
   4  -2  -7 4111.49 227.791   1
   4   2   7 4011.33 129.906   5
   4  -2  -8 5366.01 259.982   1
   4   2   8 5511.74 152.853   5
   4  -2  -9 5085.02 253.189   1
   4   2   9 5023.49 136.505  10
   4   2   9 4910.85 146.319   5
   4   2  10 37960.0 409.428  13
   4   2  10 38759.3 383.069  10
   4   2  10 38996.0 411.772   5
   4   2  11 55390.0 502.168  13
   4   2  11 55182.0 452.941  10
   4   2  11 55134.4 489.419   5
   4   2  12 32113.4 385.440  13
   4   2  12 32814.7 342.029  10
   4   2  12 33038.6 372.950   5
   4   2  13 3468.09 109.412  10
   4   2  13 3271.97 115.771   5
   4   2  14 4730.32 147.721  13
   4   2  14 4924.74 123.334  10
   4   2  15 581.607 53.5791  13
  -4  -2  15 597.329 46.0025   9
   4   2  16 3730.85 125.208  13
  -4  -2  16 3821.45 107.125   9
   4   2  17 3700.93 117.953  13
  -4  -2  17 3698.45 99.8111   9
   4   2  18 11853.3 190.446  13
  -4  -2  18 12106.9 168.109   9
   4   2  19 801.356 44.3594  13
  -4  -2  19 855.730 40.6847   9
  -4  -2  20 321.942 21.4987   9
  -4   3  20 144.266 17.3155   9
  -4   3  19 5403.52 105.879   9
  -4   3  18 718.830 44.2268   9
  -4   3  17 2152.96 80.0704   9
  -4   3  16 15228.3 221.300   9
   4  -3  16 14954.2 223.621   5
  -4   3  15 2788.04 98.3826   9
   4  -3  15 2796.98 107.701   5
   4  -3  14 8304.23 195.782   5
   4  -3  13 8586.12 206.132   5
   4  -3  12 78753.0 634.421   5
   4  -3  11 22243.4 339.446   5
   4  -3  10 48654.5 500.406   5
   4   3 -10 49142.4 885.511   1
   4  -3   9 27310.9 371.588   5
   4   3  -9 28048.9 669.439   1
  -4   3   8 11012.0 251.306   6
   4   3  -8 11492.1 423.984   1
  -4   3   7 1901.79 103.282   6
   4   3  -7 2182.17 183.930   1
  -4   3   6 1973.12 99.9485   6
   4   3  -6 2465.04 192.508   1
   4   3  -5 2970.77 208.092   1
   4   3  -4 4113.34 239.662   1
   4   3  -3 34785.6 677.036   1
   4   3  -2 15291.6 437.380   1
   4   3  -1 952.211 112.696   1
   4   3   0 9233.46 324.310   1
   4   3   1 924.015 102.906   1
   4   3   2 15130.9 395.387   1
   4   3   3 33906.7 583.575   1
   4   3   4 3950.32 195.913   1
   4  -3  -5 2910.76 190.578   1
   4   3   5 2915.14 98.1434  10
   4   3   5 2845.78 103.593   5
   4   3   6 1890.63 81.4288  10
   4   3   6 1772.85 84.9305   5
   4  -3  -6 1814.72 148.909   1
   4  -3  -7 1980.70 156.317   1
   4   3   7 1925.86 83.9275  10
   4   3   7 1865.47 87.2820   5
   4  -3  -8 10648.0 357.732   1
   4   3   8 11398.7 205.153  10
  -4   3  -8 11437.4 564.966   2
   4   3   8 11178.8 215.407   5
   4   3   9 27592.6 320.107  10
  -4   3  -9 27086.8 884.984   2
   4   3   9 26896.2 338.072   5
   4   3  10 48535.7 423.036  10
  -4   3 -10 47096.0 1172.72   2
   4   3  10 48755.5 478.267  13
   4   3  10 47716.6 451.562   5
   4   3  11 21902.8 326.941  13
   4   3  11 22375.2 287.451  10
   4   3  12 77868.6 616.479  13
   4   3  12 76690.1 526.966  10
   4   3  13 8182.42 202.037  13
   4   3  13 8379.84 167.054  10
   4   3  14 8238.30 198.684  13
   4   3  14 8395.13 158.488  10
   4   3  15 2662.52 112.004  13
  -4  -3  15 2657.38 88.4252   9
   4   3  16 14763.4 249.794  13
  -4  -3  16 14825.4 199.418   9
   4   3  17 2101.85 91.3359  13
  -4  -3  17 2104.78 71.0711   9
   4   3  18 650.290 48.1535  13
  -4  -3  18 656.475 37.1769   9
   4   3  19 5299.21 113.324  13
  -4  -3  19 5231.00 87.3996   9
  -4   4  20 365.340 22.2289   9
  -4   4  19 377.987 27.7981   9
  -4   4  18 6881.73 125.316   9
  -4   4  17 4765.61 113.287   9
  -4   4  16 3859.33 107.980   9
   4  -4  16 3717.22 111.432   5
  -4   4  15 12253.2 198.301   9
   4  -4  15 12366.8 223.191   5
   4  -4  14 12426.5 237.964   5
   4  -4  13 3032.85 124.316   5
   4  -4  12 19025.2 315.386   5
   4  -4  11 13625.4 271.943   5
  -4   4  10 689.227 71.7248   6
  -4   4   9 17067.8 324.394   6
   4   4  -9 16963.6 529.387   1
  -4   4   8 1644.06 98.9776   6
   4   4  -8 1731.91 169.639   1
  -4   4   7 18005.1 314.161   6
   4   4  -7 17690.1 529.832   1
  -4   4   6 17291.0 298.542   6
   4   4  -6 17468.4 517.199   1
  -4   4   5 8792.51 205.230   6
   4   4  -5 9055.92 364.549   1
   4   4  -4 600.560 95.9060   1
   4   4  -3 848.516 110.063   1
   4   4  -2 25.8907 32.6334   1
   4   4  -1 6394.90 279.501   1
   4   4   0 6607.40 277.149   1
   4   4   1 6650.23 270.331   1
   4   4   2 71.6221 32.2555   1
   4   4   3 771.716 89.2877   1
   4   4   4 590.551 45.3225  10
  -4  -4   5 8404.55 180.505   8
   4   4   5 8734.16 170.259  10
  -4  -4   6 15998.6 248.296   8
   4   4   6 16981.1 242.580  10
  -4   4  -6 17579.5 697.295   2
  -4  -4   7 16693.0 253.467   8
   4   4   7 17580.2 252.203  10
  -4   4  -7 17376.9 709.099   2
   4   4   8 1700.15 81.1250  10
  -4   4  -8 1663.59 224.650   2
   4   4   9 16866.4 252.437  10
  -4   4  -9 16807.7 709.710   2
   4   4  10 702.179 62.2533  13
   4   4  10 730.055 55.3411  10
   4   4  11 13622.4 263.545  13
   4   4  11 13507.4 223.667  10
   4   4  12 19247.4 315.136  13
   4   4  12 19209.5 260.992  10
   4   4  13 2940.46 123.181  13
   4   4  13 3086.10 101.603  10
   4   4  14 11914.2 240.133  13
   4   4  14 11890.3 185.557  10
  -4  -4  14 11675.2 177.806   9
   4   4  15 12300.4 239.009  13
  -4  -4  15 11964.7 174.106   9
   4   4  16 3715.62 126.140  13
  -4  -4  16 3617.45 90.9533   9
   4   4  17 4835.80 136.753  13
  -4  -4  17 4823.31 96.4949   9
   4   4  18 6646.42 145.748  13
   4   4  19 369.744 32.1989  13
  -4   5  19 5912.45 90.2305   9
  -4   5  18 1683.82 56.7328   9
  -4   5  17 5309.42 111.032   9
   4  -5  17 5019.62 106.217   5
  -4   5  16 2364.74 79.9255   9
   4  -5  16 2337.35 87.2237   5
   4  -5  15 2096.97 91.2804   5
  -4   5  15 2016.92 78.0128   9
   4  -5  14 18830.5 290.560   5
  -4   5  14 18480.1 239.685   9
   4  -5  13 23903.8 343.953   5
   4  -5  12 23505.8 351.722   5
  -4   5  11 428.019 59.0076   6
  -4   5  10 47942.9 554.140   6
  -4   5   9 43631.0 520.829   6
  -4   5   8 68856.9 637.759   6
   4   5  -8 68427.6 1068.77   1
  -4   5   7 18246.7 322.233   6
   4   5  -7 18090.3 544.848   1
  -4   5   6 16991.1 301.234   6
   4   5  -6 17713.1 530.010   1
  -4   5   5 22964.3 339.610   6
   4   5  -5 23334.6 594.169   1
  -4   5   4 13590.1 253.293   6
   4   5  -4 14007.5 450.941   1
  -4   5   3 9314.04 201.418   6
   4   5  -3 9634.31 367.546   1
   4   5  -2 3462.72 215.899   1
   4   5  -1 10967.6 371.287   1
  -4   5   1 10141.4 456.940   2
  -4  -5   0 5421.32 148.641   8
   4   5   0 5199.36 247.984   1
  -4   5   0 4948.62 330.395   2
  -4  -5   1 10395.1 205.517   8
   4   5   1 10791.1 346.961   1
   4   5   1 10021.2 170.412  10
  -4   5  -1 10296.6 489.312   2
  -4  -5   2 3291.59 117.021   8
   4   5   2 3421.60 102.261  10
   4   5   2 3312.94 184.298   1
  -4   5  -2 3173.69 281.419   2
  -4  -5   3 9412.91 198.227   8
   4   5   3 9586.63 175.853  10
  -4   5  -3 9233.63 491.341   2
  -4  -5   4 13674.8 242.825   8
   4   5   4 14012.7 215.965  10
  -4   5  -4 13633.7 614.554   2
  -4  -5   5 22554.1 312.268   8
   4   5   5 23862.5 287.921  10
  -4   5  -5 23562.1 817.617   2
  -4  -5   6 16136.9 266.900   8
   4   5   6 17227.1 248.515  10
  -4   5  -6 16732.6 700.339   2
  -4  -5   7 16686.5 270.616   8
   4   5   7 17538.3 255.155  10
  -4   5  -7 17863.8 731.012   2
  -4  -5   8 65218.1 537.447   8
   4   5   8 66931.1 500.337  10
   4   5   9 42665.2 402.484  10
   4   5  10 47792.7 499.545  13
   4   5  10 47007.1 421.935  10
   4   5  11 341.526 46.9426  13
   4   5  11 344.670 38.7250  10
   4   5  12 23459.7 351.132  13
   4   5  12 22940.7 281.593  10
   4   5  13 23589.6 346.933  13
   4   5  14 18635.8 299.756  13
   4   5  15 1952.99 96.7730  13
   4   5  16 2415.44 100.722  13
   4   5  17 5218.06 138.615  13
   4   5  18 1779.14 73.7921  13
   4   5  19 5998.98 115.039  13
  -4   6  18 5911.00 89.3805   9
  -4   6  17 5681.16 101.688   9
   4  -6  17 5200.67 101.040   5
  -4   6  16 506.193 35.3518   9
   4  -6  16 547.642 42.0475   5
   4  -6  15 6645.25 155.866   5
  -4   6  15 6482.86 127.573   9
   4  -6  14 3409.68 122.133   5
  -4   6  14 3327.48 95.8838   9
   4  -6  13 7693.59 194.252   5
  -4   6  13 7572.84 148.029   9
  -4   6  12 7910.71 224.600   6
  -4   6  11 1011.30 84.6857   6
  -4  -6 -10 34893.9 364.914   8
  -4   6  10 35321.2 477.188   6
  -4   6   9 55927.7 592.463   6
  -4   6   8 13188.3 284.452   6
   4   6  -7 2542.66 206.486   1
  -4   6   7 2562.97 124.830   6
  -4   6   6 1857.79 104.024   6
   4   6  -6 1685.25 166.614   1
  -4   6   5 15388.1 285.264   6
   4   6  -5 14938.1 483.450   1
  -4   6   4 1633.86 90.9000   6
   4   6  -4 1476.02 151.165   1
  -4  -6  -3 31719.7 373.826   8
  -4   6   3 30347.1 373.406   6
   4   6  -3 30805.1 662.396   1
  -4  -6  -2 11080.8 221.593   8
  -4   6   2 10284.1 210.209   6
   4   6  -2 10716.7 384.310   1
   4   6  -1 3461.30 211.584   1
  -4  -6  -1 3467.60 124.409   8
   4   6  -1 3193.12 93.8038  10
  -4  -6   0 471.310 48.6577   8
   4   6   0 358.637 69.9459   1
   4   6   0 445.877 38.0061  10
  -4   6   0 395.755 98.4376   2
  -4  -6   1 3569.32 127.380   8
   4   6   1 3478.44 104.150  10
  -4   6  -1 3761.20 304.049   2
  -4  -6   2 10907.2 224.681   8
   4   6   2 10866.1 186.155  10
  -4  -6   3 30854.5 381.400   8
   4   6   3 30974.2 321.821  10
  -4   6  -3 30271.4 904.956   2
  -4  -6   4 1621.88 89.3385   8
   4   6   4 1586.20 76.0522  10
  -4  -6   5 14182.3 262.893   8
   4   6   5 14537.9 229.850  10
  -4   6  -5 14761.5 657.976   2
  -4  -6   6 1725.93 93.8309   8
   4   6   6 1767.38 82.4028  10
  -4   6  -6 1771.13 233.650   2
  -4  -6   7 2428.78 110.167   8
   4   6   7 2584.38 100.573  10
  -4   6  -7 2577.92 280.337   2
  -4  -6   8 12942.5 252.768   8
   4   6   8 13029.0 224.259  10
  -4  -6   9 53793.7 501.508   8
   4   6   9 54755.8 458.077  10
  -4  -6  10 33381.7 375.114   8
   4   6  10 34048.4 357.118  10
   4   6  11 1048.78 77.9566  13
   4   6  12 7765.04 201.840  13
   4   6  13 7833.52 198.545  13
   4   6  14 3535.74 129.807  13
   4   6  15 6686.20 171.528  13
   4   6  16 500.991 47.7456  13
   4   6  17 5940.21 141.629  13
   4   6  18 6508.30 131.798  13
   4   6  19 775.332 38.5814  13
   4  -7  17 2534.59 63.3957   5
   4  -7  16 2339.70 78.0378   5
   4  -7  15 3893.79 114.061   5
  -4   7  15 3783.34 85.6213   9
   4  -7  14 2803.15 107.421   5
  -4   7  14 2863.75 79.2898   9
   4  -7  13 3895.78 134.596   5
  -4   7  13 3673.72 94.1836   9
  -4   7  12 1625.47 101.467   6
  -4   7  12 1429.26 60.4971   9
  -4   7  11 8476.99 231.333   6
  -4   7  10 2615.49 130.122   6
  -4  -7  -9 17474.6 264.218   8
  -4   7   9 18238.2 339.954   6
  -4  -7  -8 9671.36 202.356   8
  -4   7   8 9743.76 247.564   6
  -4  -7  -7 8657.83 195.079   8
  -4   7   7 8792.93 231.361   6
  -4  -7  -6 39698.2 423.532   8
  -4   7   6 40791.0 485.165   6
  -4  -7  -5 106200. 698.629   8
  -4   7   5 107837. 767.918   6
  -4  -7  -4 70119.7 573.869   8
  -4   7   4 69609.3 598.457   6
  -4  -7  -3 31072.7 383.917   8
  -4   7   3 30733.3 383.468   6
   4   7  -3 30454.8 668.242   1
  -4  -7  -2 11172.9 231.587   8
  -4   7   2 10403.7 216.861   6
   4   7  -2 11121.8 390.152   1
   4   7  -1 28705.3 617.473   1
  -4  -7  -1 29055.4 376.114   8
  -4  -7   0 18036.4 298.437   8
  -4  -7   1 29232.0 387.216   8
  -4   7  -1 27584.3 824.773   2
  -4  -7   2 10798.0 235.979   8
  -4   7  -2 10684.7 528.344   2
  -4  -7   3 31087.3 400.456   8
  -4   7  -3 28522.2 884.159   2
  -4  -7   4 68901.6 596.916   8
   4   7   4 68399.7 501.305  10
  -4  -7   5 103602. 736.840   8
   4   7   5 103733. 621.357  10
  -4   7  -5 103620. 1731.62   2
  -4  -7   6 39042.2 456.416   8
   4   7   6 38839.6 387.457  10
  -4  -7   7 8320.33 212.719   8
  -4  -7   8 9800.18 227.519   8
  -4  -7   9 18581.5 300.721   8
   4   7   9 19178.4 322.550  13
  -4  -7  10 2448.37 104.668   8
   4   7  10 2696.86 121.328  13
  -4  -7  11 8028.80 174.853   8
   4   7  11 8618.22 211.551  13
   4   7  12 1620.80 92.6003  13
   4   7  13 3900.55 137.609  13
   4   7  14 3019.82 115.604  13
   4   7  15 3895.70 124.618  13
   4   7  16 2433.62 92.5166  13
   4   7  17 2964.30 93.1465  13
   4   7  18 1512.94 57.7887  13
   4  -8  16 5446.42 105.598   5
   4  -8  15 5120.67 121.130   5
   4  -8  14 17458.5 249.903   5
   4  -8  13 4547.81 138.388   5
  -4   8  12 9145.03 227.737   6
  -4   8  11 2206.57 117.237   6
  -4   8  10 2808.74 133.281   6
  -4   8   9 844.827 76.3262   6
  -4  -8  -8 637.315 53.7520   8
  -4   8   8 563.238 62.5869   6
  -4  -8  -7 32943.0 383.751   8
  -4   8   7 33033.0 446.782   6
  -4  -8  -6 34149.8 400.412   8
  -4   8   6 33903.5 443.367   6
  -4  -8  -5 16450.2 284.410   8
  -4   8   5 15735.3 296.197   6
  -4  -8  -4 16988.1 292.163   8
  -4   8   4 16476.6 295.222   6
  -4  -8  -3 307.005 45.8522   8
  -4   8   3 283.908 42.2962   6
  -4  -8  -2 10323.4 233.330   8
  -4   8   2 9793.54 213.530   6
  -4  -8  -1 49475.8 513.552   8
  -4  -8   0 3850.08 144.638   8
  -4  -8   1 50175.6 521.905   8
  -4  -8   2 10252.2 239.534   8
  -4  -8   3 302.169 46.9933   8
  -4  -8   4 16315.7 303.279   8
  -4  -8   5 16178.4 304.053   8
  -4  -8   6 33602.2 438.488   8
  -4  -8   7 32714.2 427.044   8
  -4  -8   8 582.579 58.3059   8
  -4  -8   9 940.159 69.4535   8
   4   8   9 901.627 71.2008  13
  -4  -8  10 2746.93 109.802   8
   4   8  10 2753.57 118.663  13
  -4  -8  11 2011.22 88.2211   8
   4   8  11 2011.61 101.305  13
   4   8  12 8666.09 200.264  13
   4   8  13 4806.21 143.119  13
   4   8  14 17338.1 259.488  13
   4   8  15 5306.28 134.229  13
   4   8  16 5839.30 130.416  13
   4   8  17 2416.82 74.2907  13
   4  -9  15 1713.19 63.0467   5
   4  -9  14 1658.76 71.7714   5
   4  -9  13 21278.3 278.463   5
  -4   9  12 8411.75 206.344   6
  -4   9  11 566.385 60.5284   6
  -4   9  10 1553.47 96.8483   6
  -4   9   9 4391.77 161.255   6
   4  -9   8 31546.2 349.389  11
  -4   9   8 32264.2 437.948   6
  -4  -9  -7 7111.49 173.814   8
   4  -9   7 6918.46 167.667  11
  -4   9   7 7241.61 207.328   6
  -4  -9  -6 5978.46 165.489   8
  -4   9   6 6244.67 189.607   6
  -4  -9  -5 21216.7 319.655   8
  -4   9   5 21664.2 345.476   6
  -4  -9  -4 22795.5 338.901   8
  -4   9   4 22789.6 346.420   6
  -4  -9  -3 4799.67 159.958   8
  -4   9   3 4938.88 157.449   6
  -4  -9  -2 1319.01 85.9978   8
  -4   9   2 1289.85 79.1690   6
  -4  -9  -1 41602.6 474.345   8
  -4  -9   0 7650.34 206.536   8
  -4  -9   1 41724.9 489.484   8
  -4  -9   2 1387.16 92.2946   8
  -4  -9   3 4736.44 168.246   8
  -4  -9   4 23263.3 372.964   8
  -4  -9   5 21287.4 355.128   8
  -4  -9   6 6116.59 188.020   8
  -4  -9   7 7349.86 202.961   8
  -4  -9   8 31825.7 401.018   8
   4   9   8 32688.2 397.127  13
  -4  -9   9 4246.20 139.916   8
   4   9   9 4276.78 143.214  13
  -4  -9  10 1422.02 77.3405   8
   4   9  10 1587.25 87.5608  13
   4   9  11 429.635 45.9630  13
  -4  -9  11 437.858 41.3945   8
   4   9  12 8089.39 179.898  13
  -4  -9  12 7890.92 149.892   8
   4   9  13 20553.3 271.658  13
   4   9  14 1663.45 74.0946  13
   4   9  15 1728.96 69.6013  13
   4   9  16 1247.94 52.6201  13
   4 -10  15 3953.40 78.3622   5
   4 -10  14 3651.53 92.2012   5
   4 -10  13 395.901 36.8862   5
  -4  10  12 759.344 59.9800   6
  -4  10  11 3098.76 121.829   6
  -4  10  10 2594.27 115.263   6
  -4  10   9 5958.77 177.729   6
   4 -10   8 283.749 35.2271  11
  -4  10   8 296.343 45.2662   6
   4 -10   7 3903.27 123.732  11
  -4  10   7 4031.08 149.222   6
  -4 -10  -6 4575.83 138.912   8
   4 -10   6 4553.32 139.122  11
  -4  10   6 4529.07 157.519   6
  -4 -10  -5 6071.75 166.123   8
   4 -10   5 5912.80 162.159  11
  -4  10   5 6151.82 180.985   6
  -4 -10  -4 6452.88 177.185   8
   4 -10   4 6701.42 175.799  11
  -4  10   4 6610.85 183.171   6
  -4 -10  -3 16484.0 290.429   8
   4 -10   3 17123.4 283.285  11
  -4  10   3 16577.2 282.851   6
  -4 -10  -2 10511.4 237.343   8
  -4  10   2 10519.8 217.573   6
  -4 -10  -1 1212.77 83.9383   8
  -4 -10   0 1149.26 82.9841   8
  -4 -10   1 1252.37 86.8962   8
  -4 -10   2 11160.5 256.465   8
  -4 -10   3 17532.8 321.536   8
  -4 -10   4 6576.79 197.744   8
  -4 -10   5 6329.56 189.214   8
  -4 -10   6 4616.71 158.423   8
  -4 -10   7 4026.59 143.750   8
   4  10   7 3904.92 132.810  13
  -4 -10   8 263.027 39.5344   8
   4  10   8 250.491 38.1062  13
  -4 -10   9 5891.38 156.272   8
   4  10   9 5790.41 155.385  13
   4  10  10 2360.16 96.4765  13
  -4 -10  10 2386.05 93.5335   8
   4  10  11 2850.86 101.170  13
  -4 -10  11 2923.23 95.2813   8
   4  10  12 775.201 51.4886  13
  -4 -10  12 767.663 44.8267   8
   4  10  13 362.262 34.4042  13
   4  10  14 3494.61 91.0873  13
   4  10  15 4178.26 87.0140  13
   4 -11  13 3174.15 83.0762   5
   4 -11  12 2866.03 89.4938   5
  -4  11  11 1529.50 77.9175   6
  -4  11  10 7210.60 174.135   6
  -4  11   9 5146.61 152.846   6
   4 -11   8 4835.08 122.804  11
  -4  11   8 5026.90 154.121   6
   4 -11   7 1218.10 65.4098  11
  -4  11   7 1240.60 79.7947   6
  -4 -11  -6 2983.65 103.782   8
   4 -11   6 3146.62 108.732  11
  -4  11   6 3145.50 123.204   6
  -4 -11  -5 417.822 44.4000   8
   4 -11   5 360.209 40.9009  11
  -4  11   5 368.841 44.6695   6
  -4 -11  -4 9345.83 204.178   8
   4 -11   4 9330.90 199.688  11
  -4  11   4 9378.96 207.483   6
  -4 -11  -3 5067.07 155.972   8
   4 -11   3 4886.39 149.982  11
  -4  11   3 5023.52 147.894   6
  -4 -11  -2 5623.36 169.348   8
  -4  11   2 5255.01 146.228   6
  -4 -11  -1 5660.62 172.563   8
  -4 -11   0 3423.99 136.843   8
  -4 -11   1 5765.55 178.165   8
  -4 -11   2 5658.16 176.445   8
  -4 -11   3 4999.41 164.637   8
  -4 -11   4 9710.45 225.411   8
  -4 -11   5 422.779 51.8189   8
   4  11   5 386.547 41.8448  13
  -4 -11   6 3241.22 123.723   8
   4  11   6 2978.24 106.406  13
  -4 -11   7 1266.03 75.6552   8
   4  11   7 1232.83 68.5136  13
  -4 -11   8 5008.61 141.131   8
   4  11   8 4782.40 128.048  13
   4  11   9 4811.97 124.468  13
  -4 -11   9 5062.25 133.603   8
   4  11  10 6686.33 139.154  13
  -4 -11  10 6869.42 143.772   8
   4  11  11 1391.51 61.3157  13
  -4 -11  11 1478.74 61.5584   8
   4  11  12 2673.80 77.4408  13
  -4 -11  12 2689.60 69.7518   8
   4  11  13 2829.07 71.4849  13
   4 -12  12 1384.14 51.1798   5
   4 -12  11 12098.1 167.961   5
  -4  12  10 1984.25 80.6410   6
  -4  12   9 818.356 55.1923   6
  -4  12   8 8320.60 175.735   6
   4 -12   7 2256.59 78.9286  11
  -4  12   7 2449.74 98.0008   6
   4 -12   6 12237.0 192.591  11
  -4  12   6 12811.0 223.680   6
   4 -12   5 148.030 25.7966  11
  -4  12   5 156.483 29.7890   6
  -4 -12  -4 975.878 59.4830   8
   4 -12   4 900.741 58.4815  11
  -4  12   4 937.620 61.4482   6
  -4 -12  -3 1175.48 68.5084   8
   4 -12   3 1052.36 64.5554  11
  -4  12   3 1068.64 62.5674   6
  -4 -12  -2 3093.04 113.360   8
   4 -12   2 3017.88 110.727  11
  -4 -12  -1 6034.73 160.827   8
  -4 -12   0 687.603 58.3672   8
  -4 -12   1 5792.25 162.751   8
  -4 -12   2 3003.78 117.709   8
  -4 -12   3 1085.47 71.7898   8
   4  12   3 1104.88 58.4234  13
  -4 -12   4 885.569 64.7541   8
   4  12   4 888.005 52.0999  13
  -4 -12   5 140.197 30.0756   8
   4  12   5 139.763 23.9913  13
  -4 -12   6 12888.9 221.920   8
   4  12   6 11979.5 179.161  13
  -4 -12   7 2361.39 92.6000   8
   4  12   7 2151.58 73.8474  13
   4  12   8 7607.58 131.501  13
  -4 -12   8 8159.41 159.849   8
   4  12   9 889.202 45.5924   4
   4  12   9 725.850 39.4028  13
  -4 -12   9 817.642 49.2693   8
   4  12  10 1668.86 53.5238   4
  -4 -12  10 1789.34 64.7021   8
  -4 -12  11 11614.1 140.708   8
   4 -13  10 3432.68 77.3511   5
  -4  13   8 6114.25 125.626   6
  -4  13   7 2441.38 82.2373   6
   4 -13   6 2674.38 75.5627  11
  -4  13   6 2855.30 90.1101   6
   4 -13   5 8735.26 144.708  11
  -4  13   5 8777.89 157.016   6
   4 -13   4 787.071 46.9481  11
  -4  13   4 838.391 48.8297   6
  -4 -13  -3 5327.98 114.147   8
   4 -13   3 5592.76 126.555  11
  -4 -13  -2 13358.6 192.809   8
   4 -13   2 13662.8 202.690  11
  -4 -13  -1 6070.78 136.466   8
   4 -13   1 6272.10 140.634  11
  -4 -13   0 1710.54 75.7782   8
   4 -13   0 1668.68 74.1279  11
  -4 -13   1 6228.08 144.559   8
  -4 -13   2 13395.4 212.513   8
  -4 -13   3 5678.24 138.595   8
  -4 -13   4 831.768 54.5524   8
  -4 -13   5 9012.45 167.872   8
  -4 -13   6 2832.50 90.3512   8
  -4 -13   7 2386.48 79.5413   8
   4  13   8 5959.39 107.522   4
  -4 -13   8 6209.18 118.698   8
   4  13   9 130.165 15.5349   4
  -4 -13   9 148.597 19.4314   8
   4 -14   3 5859.97 99.7776  11
   4 -14   2 10637.9 139.867  11
  -4 -14  -1 115.346 16.9550   8
   4 -14   1 101.844 17.0171  11
   4 -14   0 10612.2 146.100  11
  -4 -14   0 10813.8 145.545   8
  -4 -14   1 118.276 19.3915   8
   4 -14  -1 95.3952 17.3621  11
   4 -14  -2 10392.3 142.705  11
  -4 -14   2 11442.1 156.979   8
   4 -14  -3 5685.91 102.441  11
  -4 -14   3 6567.36 119.266   8
  -4 -14   4 11200.9 154.062   8
   4  14   5 9644.64 136.318   4
  -4 -14   5 9494.65 138.030   8
  -4 -14   6 33.0910 12.8225   8
   4  14   6 22.8870 10.7183   4
  -4 -14   7 2732.39 65.0491   8
   5   0   0 779.405 53.5654   5
   5   0  -1 1728.75 162.113   1
   5   0   1 1697.18 81.1193   5
   5   0  -2 9555.12 381.336   1
   5   0   2 9521.06 199.035   5
   5   0  -3 17188.8 518.492   1
   5   0   3 17356.2 275.867   5
   5   0  -4 28953.4 674.734   1
   5   0   4 28061.6 360.922   5
   5   0  -5 42214.4 815.387   1
   5   0   5 41526.7 447.271   5
   5   0  -6 25174.5 636.247   1
   5   0   6 25391.9 357.806   5
   5   0   7 264923. 1159.17   5
   5   0   8 32528.1 412.951   5
   5   0   9 4402.49 152.595   5
   5   0  10 155.066 34.9328   5
   5   0  11 234.660 38.0911   5
   5   0  11 220.680 34.0512  10
   5   0  12 9097.72 184.732  10
   5   0  12 9321.59 204.699   5
   5   0  13 7793.26 161.196  10
   5   0  13 7869.75 179.201   5
   5   0  14 26646.5 274.074  10
   5   0  14 26778.6 307.926   5
   5   0  15 1564.43 59.3504  10
  -5   0  15 1581.36 67.4854   9
  -5   0  16 2074.51 71.8763   9
  -5   0  17 8584.35 131.335   9
  -5   0  18 8881.68 117.664   9
  -5   1  18 7405.71 108.873   9
  -5   1  17 7087.29 120.542   9
  -5   1  16 5753.97 119.415   9
   5  -1  15 2738.82 77.5493  10
   5  -1  15 2768.13 91.8455   5
  -5   1  15 2814.42 89.8722   9
   5  -1  14 166.170 29.3152   5
   5  -1  14 135.144 22.2882  10
   5  -1  13 3374.33 107.427  10
   5  -1  13 3541.37 122.275   5
   5  -1  12 2138.49 90.0742  10
   5  -1  12 2313.01 105.499   5
   5  -1  11 6639.10 183.317   5
   5  -1  10 10953.1 240.016   5
   5  -1   9 3022.85 129.043   5
   5  -1   8 63464.6 583.529   5
   5  -1   7 48858.2 508.575   5
   5  -1   6 6176.96 179.851   5
   5   1  -5 9897.51 397.166   1
   5  -1   5 9923.19 223.214   5
   5   1  -4 86177.8 1165.87   1
   5  -1   4 86835.5 643.665   5
   5   1  -3 18543.2 537.811   1
   5  -1   3 18061.5 285.135   5
   5   1  -2 2022.45 177.504   1
   5  -1   2 2134.17 96.0291   5
   5  -1   1 5610.61 149.895   5
   5   1  -1 5864.48 296.620   1
   5   1   0 13212.1 217.197   5
   5  -1   0 13203.3 217.326   5
   5   1   1 5528.65 280.957   1
   5   1   1 5540.67 145.310   5
   5  -1  -2 1918.72 173.864   1
   5   1   2 1988.01 91.4116   5
   5   1   3 17463.8 273.429   5
   5  -1  -3 17867.5 526.930   1
   5  -1  -4 84812.6 1146.68   1
   5   1   4 84557.4 616.982   5
   5  -1  -5 10039.0 393.669   1
   5   1   5 9463.12 212.455   5
   5   1   6 5771.64 168.614   5
   5   1   7 46802.7 478.634   5
   5   1   8 61123.4 499.981  13
   5   1   8 62293.9 555.624   5
   5   1   9 2897.89 108.319  13
   5   1   9 3064.11 116.502  10
   5   1   9 3076.64 125.351   5
   5   1  10 10094.3 200.276  13
   5   1  10 10536.7 210.811  10
   5   1  10 10640.8 226.739   5
   5   1  11 6213.62 153.466  13
   5   1  11 6734.67 163.186  10
   5   1  11 6564.62 174.279   5
   5   1  12 2016.83 85.2349  13
   5   1  12 2247.38 91.6221  10
   5   1  12 2190.83 98.6384   5
   5   1  13 3351.52 105.760  10
   5   1  14 156.702 24.1243  10
   5   1  15 2757.74 77.8848  10
  -5  -1  15 2872.16 87.4591   9
  -5  -1  16 5738.48 114.750   9
  -5  -1  17 6980.24 114.515   9
  -5  -1  18 7336.11 101.487   9
  -5   2  18 1914.42 54.5489   9
  -5   2  17 17181.4 184.230   9
  -5   2  16 8313.32 141.522   9
   5  -2  15 343.378 28.5586  10
   5  -2  15 370.387 36.4980   5
  -5   2  15 366.257 35.0823   9
   5  -2  14 5903.76 128.564  10
   5  -2  14 5829.49 147.519   5
   5  -2  13 3699.16 111.160  10
   5  -2  13 3967.43 131.505   5
   5  -2  12 14624.6 262.944   5
   5  -2  11 22987.4 344.068   5
   5  -2  10 7792.25 203.418   5
   5  -2   9 22942.6 353.960   5
   5  -2   8 8150.78 211.492   5
   5  -2   7 10889.8 242.856   5
   5  -2   6 19579.1 321.439   5
   5   2  -5 12295.3 445.956   1
   5  -2   5 12492.7 252.600   5
   5   2  -4 39790.2 793.261   1
   5  -2   4 40339.6 442.249   5
   5   2  -3 96283.1 1219.81   1
   5  -2   3 95497.9 661.336   5
   5   2  -2 12959.2 441.877   1
   5  -2   2 12904.5 235.810   5
   5  -2   1 48.1514 21.5269   5
   5   2  -1 5.66318 24.9773   1
   5   2  -1 38.7182 15.3961  10
   5   2   0 749.170 50.3864  10
   5   2   0 667.963 101.814   1
   5   2   1 52.9624 36.5107   1
   5   2   1 33.0972 17.3362  10
   5   2   2 12221.6 211.547  10
   5   2   2 12234.4 223.577   5
   5   2   3 94598.2 598.133  10
   5   2   3 93836.3 632.018   5
  -5  -2   4 37559.2 385.544   8
   5   2   4 38799.7 390.707  10
   5   2   4 38849.2 415.887   5
   5   2   5 11743.9 220.503  10
   5   2   5 11678.7 232.087   5
   5   2   6 19812.8 288.355  10
   5   2   6 19338.0 304.062   5
   5   2   7 10755.8 215.303  10
   5   2   7 10544.0 226.070   5
   5   2   8 8044.55 186.276  10
   5   2   8 8016.92 198.588   5
   5   2   9 21927.0 310.640  13
   5   2   9 22386.2 310.003  10
   5   2   9 22723.4 330.304   5
   5   2  10 7401.65 178.665  13
   5   2  10 7397.95 175.213  10
   5   2  10 7494.49 188.554   5
   5   2  11 21364.1 298.196  13
   5   2  11 22309.9 291.955  10
   5   2  12 13514.0 230.972  13
   5   2  12 14494.0 226.648  10
   5   2  13 3560.24 114.599  13
   5   2  13 3709.12 109.091  10
   5   2  14 5802.43 139.595  13
   5   2  14 5897.19 125.895  10
   5   2  15 388.756 35.5717  13
   5   2  15 391.839 30.4473  10
  -5  -2  15 413.417 33.7730   9
   5   2  16 7543.88 132.359  13
  -5  -2  16 8174.41 129.364   9
  -5  -2  17 16390.8 162.611   9
  -5   3  18 5964.65 89.5906   9
  -5   3  17 702.263 36.8059   9
   5  -3  16 208.177 24.3212   5
  -5   3  16 205.878 24.7812   9
   5  -3  15 1318.14 51.5467  10
   5  -3  15 1439.27 66.3885   5
  -5   3  15 1418.07 61.9343   9
   5  -3  14 24640.6 255.432  10
   5  -3  14 25430.7 306.658   5
   5  -3  13 10021.8 207.913   5
   5  -3  12 5065.04 156.812   5
   5  -3  11 15920.4 286.782   5
   5  -3  10 12473.5 259.202   5
   5  -3   9 3718.00 144.910   5
   5  -3   8 9202.97 224.873   5
   5  -3   7 145.339 33.6615   5
   5  -3   6 7892.54 205.395   5
   5  -3   5 5287.62 166.123   5
   5  -3   4 14067.1 263.521   5
   5   3  -4 13743.0 468.828   1
   5  -3   3 1274.78 78.9786   5
   5   3  -3 1275.66 143.050   1
   5  -3   2 1382.02 80.0558   5
   5   3  -2 1347.14 144.989   1
   5   3  -1 12440.5 430.916   1
   5   3  -1 11891.5 186.883  10
   5  -3   1 12583.0 227.279   5
   5   3   0 11756.7 411.862   1
   5   3   0 11627.9 192.123  10
   5   3   1 12508.0 204.746  10
   5   3   1 12124.2 411.187   1
  -5  -3   2 1508.34 84.7194   8
   5   3   2 1403.60 72.4599  10
   5   3   2 1334.01 136.100   1
  -5  -3   3 1174.10 74.1920   8
   5   3   3 1257.35 70.5291  10
  -5  -3   4 13232.9 239.959   8
   5   3   4 13887.7 234.592  10
  -5  -3   5 5370.74 152.318   8
   5   3   5 5401.23 148.474  10
   5   3   6 7768.78 180.757  10
   5   3   7 134.487 29.8453  10
   5   3   8 8661.78 190.619  10
   5   3   9 3627.14 132.492  13
   5   3   9 3612.25 122.899  10
   5   3  10 11541.5 230.441  13
   5   3  10 11896.1 217.932  10
   5   3  11 15025.8 258.945  13
   5   3  11 15283.4 238.187  10
   5   3  12 4581.04 139.609  13
   5   3  12 4712.39 128.015  10
   5   3  13 9062.52 187.681  13
   5   3  13 9460.05 169.823  10
   5   3  14 24385.3 294.209  13
   5   3  14 24706.2 249.763  10
  -5  -3  14 24921.5 243.391   9
   5   3  15 1305.42 64.2389  13
  -5  -3  15 1393.46 54.7988   9
   5   3  16 154.112 23.0922  13
  -5  -3  16 199.941 20.4894   9
   5   3  17 598.898 33.5921  13
  -5  -3  17 573.124 27.2749   9
  -5   4  17 265.149 21.8782   9
  -5   4  16 9440.61 136.041   9
   5  -4  16 8991.74 135.958   5
  -5   4  15 18041.2 204.648   9
   5  -4  15 18045.3 226.499   5
   5  -4  14 2637.86 81.2373  10
  -5   4  14 2630.72 84.3270   9
   5  -4  14 2861.57 102.530   5
   5  -4  13 22418.8 306.088   5
   5  -4  12 4144.50 141.817   5
   5  -4  11 17575.3 297.701   5
   5  -4  10 4431.90 154.173   5
   5  -4   9 3173.35 133.274   5
   5  -4   8 5728.36 178.732   5
   5  -4   7 9139.11 225.778   5
   5  -4   6 2599.07 120.346   5
   5  -4   5 5892.75 176.266   5
   5  -4   4 541.129 55.6872   5
   5  -4   3 3745.60 134.480   5
   5  -4   2 2412.91 105.327   5
   5   4  -2 2228.49 185.235   1
   5  -4   1 13482.3 238.375   5
   5   4  -1 13434.5 198.360  10
   5   4  -1 13599.5 445.473   1
   5   4   0 3123.60 210.159   1
   5   4   0 3447.46 105.446  10
  -5   4   0 2916.07 271.447   2
  -5  -4   1 13712.1 257.018   8
   5   4   1 13806.0 216.705  10
  -5   4  -1 12959.8 580.279   2
   5   4   1 13263.8 418.971   1
  -5  -4   2 2481.92 109.907   8
   5   4   2 2472.79 95.8900  10
  -5  -4   3 3661.23 132.255   8
   5   4   3 3824.10 121.536  10
  -5  -4   4 560.625 53.7157   8
   5   4   4 504.691 47.6236  10
  -5  -4   5 5755.87 164.596   8
   5   4   5 5990.55 156.398  10
  -5  -4   6 2401.92 105.147   8
   5   4   6 2410.10 101.533  10
   5   4   7 9014.37 194.483  10
   5   4   8 5909.37 156.745  10
   5   4   9 3020.01 124.156  13
   5   4   9 3005.82 111.394  10
   5   4  10 4184.06 142.113  13
   5   4  10 4334.26 129.707  10
   5   4  11 16575.8 276.842  13
   5   4  11 16800.8 245.918  10
   5   4  12 4060.50 133.024  13
   5   4  12 3958.81 114.556  10
   5   4  13 21043.9 288.042  13
   5   4  13 21295.4 247.336  10
   5   4  14 2611.67 97.5386  13
  -5  -4  14 2596.30 71.5898   9
   5   4  15 17650.3 232.526  13
  -5  -4  15 17022.3 164.439   9
   5   4  16 9459.07 155.300  13
   5   4  17 278.363 24.6445  13
  -5   5  16 4130.48 80.5275   9
   5  -5  16 3890.66 84.4897   5
  -5   5  15 7854.79 124.463   9
   5  -5  15 7934.08 145.329   5
  -5   5  14 565.280 37.5033   9
   5  -5  14 529.662 45.1457   5
   5  -5  13 5388.20 146.904   5
  -5  -5 -12 5030.63 126.132   8
   5  -5  12 5220.16 154.452   5
   5  -5  11 9598.14 217.343   5
  -5  -5 -11 9192.00 185.575   8
   5  -5  10 27108.8 375.563   5
   5  -5   9 9873.04 231.357   5
   5  -5   8 11366.9 249.755   5
   5  -5   7 4133.02 151.332   5
   5  -5   6 18301.1 315.186   5
   5  -5   5 16747.5 296.310   5
   5  -5   4 6001.70 174.874   5
   5  -5   3 4241.70 144.038   5
   5  -5   2 19470.7 298.284   5
  -5  -5  -2 19579.2 319.420   8
   5  -5   1 17507.5 271.163   5
  -5  -5  -1 18330.5 305.628   8
  -5  -5   0 4770.75 156.926   8
   5   5   0 4651.52 122.770  10
  -5  -5   1 18074.5 302.635   8
   5   5   1 17597.6 246.276  10
  -5  -5   2 19119.2 312.002   8
   5   5   2 19391.4 263.451  10
  -5  -5   3 4326.84 149.898   8
   5   5   3 4090.79 125.510  10
  -5  -5   4 5715.53 171.620   8
   5   5   4 5788.94 150.231  10
  -5  -5   5 16078.1 282.083   8
   5   5   5 15898.0 252.111  10
  -5  -5   6 17691.4 291.547   8
   5   5   6 18175.7 271.302  10
  -5  -5   7 3716.20 132.168   8
   5   5   7 3818.66 125.168  10
  -5  -5   8 10994.8 218.672   8
   5   5   8 11399.1 213.205  10
   5   5   9 9720.45 222.055  13
   5   5   9 9260.33 189.844  10
   5   5  10 26712.2 358.865  13
   5   5  10 26570.2 312.873  10
   5   5  11 9410.72 209.127  13
   5   5  11 9444.10 179.779  10
   5   5  12 5177.01 149.247  13
   5   5  13 5154.40 142.106  13
   5   5  14 543.556 46.2133  13
   5   5  15 7692.28 151.093  13
   5   5  16 4229.30 101.858  13
   5   5  17 4211.57 84.1638  13
   5  -6  16 229.218 19.6648   5
  -5   6  15 380.536 24.6362   9
   5  -6  15 438.653 33.9540   5
  -5   6  14 757.051 37.9297   9
   5  -6  14 803.280 51.3995   5
  -5   6  13 410.178 30.7621   9
   5  -6  13 454.398 43.6841   5
   5  -6  12 14389.9 247.070   5
   5  -6  11 2698.11 113.465   5
  -5  -6 -11 2454.34 90.4380   8
   5  -6  10 15062.1 274.651   5
  -5  -6 -10 14652.1 235.558   8
   5  -6   9 34082.9 420.030   5
  -5  -6  -9 33665.1 375.205   8
   5  -6   8 8066.90 208.289   5
  -5  -6  -8 8340.50 194.376   8
   5  -6   7 3212.33 132.953   5
  -5  -6  -7 3111.36 121.739   8
   5  -6   6 2721.89 122.096   5
  -5  -6  -6 2781.04 117.483   8
   5  -6   5 10052.4 230.476   5
  -5  -6  -5 10367.7 228.907   8
   5  -6   4 7125.24 190.564   5
  -5  -6  -4 6938.73 189.586   8
   5  -6   3 4460.62 148.023   5
  -5  -6  -3 4646.67 157.183   8
   5  -6   2 15351.0 264.574   5
  -5  -6  -2 15706.9 287.956   8
   5  -6   1 3530.33 122.658   5
  -5  -6  -1 3663.93 141.196   8
  -5  -6   0 2387.36 115.050   8
  -5  -6   1 3504.03 139.163   8
   5   6   1 3525.22 109.929  10
  -5  -6   2 15194.9 287.289   8
   5   6   2 15225.4 233.664  10
  -5  -6   3 4470.21 156.125   8
   5   6   3 4392.89 128.221  10
  -5  -6   4 6857.91 191.570   8
   5   6   4 7280.37 167.267  10
  -5  -6   5 9881.21 227.620   8
   5   6   5 10200.2 199.710  10
  -5  -6   6 2720.94 117.894   8
   5   6   6 2636.16 103.859  10
  -5  -6   7 3143.68 124.966   8
   5   6   7 3074.40 111.608  10
  -5  -6   8 8003.95 190.893   8
   5   6   8 8064.65 176.780  10
   5   6   9 34030.6 408.270  13
   5   6   9 33466.0 349.510  10
   5   6  10 14737.2 263.948  13
   5   6  11 2732.95 112.180  13
   5   6  12 13813.7 237.620  13
   5   6  13 400.210 42.0500  13
   5   6  14 843.852 54.3371  13
   5   6  15 386.278 34.7969  13
   5   6  16 204.307 23.2387  13
   5  -7  15 383.871 28.6741   5
   5  -7  14 4253.42 106.013   5
   5  -7  13 595.019 45.7337   5
   5  -7  12 3780.33 120.329   5
   5  -7  11 1210.44 73.7467   5
  -5   7  11 1104.62 46.9822   9
   5  -7  10 4518.93 146.015   5
  -5  -7 -10 4342.03 121.934   8
   5  -7   9 17514.7 292.277   5
  -5  -7  -9 16486.5 252.008   8
   5  -7   8 1731.46 96.1535   5
  -5  -7  -8 1788.50 88.3664   8
   5  -7   7 13239.7 261.374   5
  -5  -7  -7 12921.1 244.103   8
   5  -7   6 1947.35 102.790   5
  -5  -7  -6 1796.63 94.4554   8
   5  -7   5 8636.97 210.840   5
  -5  -7  -5 8835.12 210.643   8
   5  -7   4 11040.9 235.419   5
  -5  -7  -4 11216.0 241.343   8
   5  -7   3 857.379 65.8732   5
  -5  -7  -3 831.830 69.8781   8
   5  -7   2 4085.42 135.713   5
  -5  -7  -2 4198.85 152.662   8
  -5  -7  -1 22604.5 355.274   8
  -5  -7   0 6966.07 197.974   8
  -5  -7   1 22651.5 354.563   8
  -5  -7   2 4154.94 152.920   8
  -5  -7   3 961.227 74.9487   8
  -5  -7   4 10963.2 244.937   8
  -5  -7   5 8491.76 214.638   8
  -5  -7   6 1829.18 99.1851   8
  -5  -7   7 13116.7 253.997   8
  -5  -7   8 1622.37 85.9937   8
   5   7   8 1670.37 94.7637  13
  -5  -7   9 16773.3 250.101   8
   5   7   9 17176.7 285.529  13
   5   7  10 4553.88 142.762  13
   5   7  11 1102.14 69.7344  13
   5   7  12 3490.49 115.288  13
   5   7  13 479.464 43.0136  13
   5   7  14 4096.17 108.353  13
   5   7  15 413.966 32.9353  13
   5  -8  14 13376.6 165.432   5
   5  -8  13 20752.9 236.304   5
   5  -8  12 5854.48 138.152   5
   5  -8  11 451.334 44.9093   5
   5  -8  10 529.257 50.1574   5
   5  -8   9 3750.17 130.410   5
  -5  -8  -9 3533.77 108.847   8
   5  -8   8 5163.01 156.055   5
  -5  -8  -8 5067.15 140.225   8
   5  -8   7 289.805 42.8633   5
  -5  -8  -7 248.544 36.8387   8
   5  -8   6 6626.13 180.573   5
  -5  -8  -6 6670.47 175.531   8
  -5  -8  -5 2747.43 116.947   8
  -5  -8  -4 1792.43 96.7978   8
   5  -8   3 989.000 69.0487   5
  -5  -8  -3 1093.48 78.0098   8
   5  -8   2 6165.36 162.106   5
  -5  -8  -2 6453.98 187.089   8
  -5  -8  -1 7290.76 200.303   8
  -5  -8   0 22255.7 351.217   8
  -5  -8   1 7095.54 198.782   8
  -5  -8   2 6291.19 187.801   8
  -5  -8   3 1106.48 80.0675   8
  -5  -8   4 1657.79 98.4580   8
  -5  -8   5 2727.47 123.069   8
  -5  -8   6 6781.60 187.305   8
  -5  -8   7 242.483 38.4155   8
  -5  -8   8 5181.85 146.723   8
   5   8   8 5279.33 155.298  13
  -5  -8   9 3545.39 111.402   8
   5   8   9 3722.87 127.273  13
  -5  -8  10 537.560 40.7617   8
   5   8  10 571.062 51.1030  13
   5   8  11 476.370 45.3408  13
   5   8  12 5591.00 134.596  13
   5   8  13 20192.4 237.809  13
   5   8  14 12846.6 170.911  13
   5   8  15 9817.37 130.704  13
   5  -9  13 1805.14 61.5003   5
   5  -9  12 838.280 48.1272   5
   5  -9  11 920.361 55.1395   5
   5  -9  10 1131.85 65.2561   5
   5  -9   9 7323.45 168.262   5
   5  -9   8 2076.82 93.2269   5
  -5  -9  -8 1975.01 80.1951   8
   5  -9   7 10599.0 211.616   5
  -5  -9  -7 10298.2 193.950   8
   5  -9   6 4794.25 144.533   5
  -5  -9  -6 4770.24 139.212   8
   5  -9   5 4762.96 143.866   5
  -5  -9  -5 4874.27 146.625   8
   5  -9   4 1386.84 78.1605   5
  -5  -9  -4 1466.00 84.1631   8
   5  -9   3 1059.55 66.8506   5
  -5  -9  -3 1007.52 72.6443   8
   5  -9   2 4435.70 129.179   5
  -5  -9  -2 4485.29 152.460   8
  -5  -9  -1 724.795 64.3788   8
  -5  -9   0 5342.52 169.363   8
  -5  -9   1 720.035 65.6158   8
  -5  -9   2 4653.26 159.396   8
  -5  -9   3 1037.50 78.0574   8
  -5  -9   4 1616.16 94.4399   8
  -5  -9   5 5068.28 160.358   8
  -5  -9   6 4791.47 149.406   8
  -5  -9   7 10573.1 208.961   8
   5   9   7 10764.7 211.831  13
  -5  -9   8 2004.07 85.7915   8
   5   9   8 2030.90 90.7780  13
  -5  -9   9 6770.13 143.831   8
   5   9   9 7179.95 162.765  13
   5   9  10 1085.66 61.9541  13
  -5  -9  10 959.414 48.5310   8
   5   9  11 894.692 53.5970  13
   5   9  12 800.473 47.0295  13
   5   9  13 1669.02 60.1653  13
   5 -10  12 71.8338 15.5550   5
   5 -10  11 11495.4 162.919   5
   5 -10  10 17248.0 216.431   5
   5 -10   9 9114.24 167.343   5
   5 -10   8 1204.98 64.5372   5
   5 -10   7 1804.04 80.5418   5
  -5 -10  -7 1692.79 70.7710   8
   5 -10   6 839.231 57.1965   5
  -5 -10  -6 899.886 57.1334   8
   5 -10   5 7425.19 164.591   5
  -5 -10  -5 7401.05 167.377   8
   5 -10   4 2634.65 97.7639   5
  -5 -10  -4 2558.94 103.819   8
   5 -10   3 20279.5 260.027   5
  -5 -10  -3 20470.8 300.471   8
  -5 -10  -2 2861.92 117.006   8
  -5 -10  -1 991.945 71.8217   8
  -5 -10   0 12685.8 250.776   8
  -5 -10   1 1091.11 76.2202   8
  -5 -10   2 3179.26 127.571   8
  -5 -10   3 20368.5 314.284   8
  -5 -10   4 2714.65 113.321   8
  -5 -10   5 7758.20 182.575   8
   5  10   5 7713.04 171.624  13
  -5 -10   6 860.208 60.3226   8
   5  10   6 911.602 59.8986  13
  -5 -10   7 1780.96 79.9265   8
   5  10   7 1795.52 79.3656  13
  -5 -10   8 1116.47 59.5219   8
   5  10   8 1169.11 62.5359  13
   5  10   9 8866.22 159.592  13
  -5 -10   9 8772.02 145.797   8
   5  10  10 16399.4 203.561  13
  -5 -10  10 15517.9 167.894   8
   5  10  11 10580.0 151.695  13
   5  10  12 82.8454 14.7464  13
   5 -11  10 563.431 33.8915   5
   5 -11   9 1797.92 63.6875   5
   5 -11   8 5022.34 111.239   5
   5 -11   7 4634.33 110.955   5
   5 -11   6 1285.91 60.5495   5
  -5 -11  -6 1174.96 53.1394   8
   5 -11   5 3574.68 99.5375   5
  -5 -11  -5 3452.20 99.6168   8
   5 -11   4 1089.40 55.4317   5
  -5 -11  -4 1112.26 61.6330   8
   5 -11   3 4584.85 106.590   5
  -5 -11  -3 4501.82 128.249   8
  -5 -11  -2 3563.90 117.747   8
  -5 -11  -1 6320.70 160.190   8
  -5 -11   0 5713.22 154.330   8
  -5 -11   1 6201.36 159.933   8
  -5 -11   2 3775.06 124.414   8
  -5 -11   3 4667.67 135.381   8
  -5 -11   4 1188.01 68.3442   8
   5  11   4 1140.84 60.0518  13
  -5 -11   5 3601.90 111.216   8
   5  11   5 3493.61 100.018  13
  -5 -11   6 1246.17 63.2396   8
   5  11   6 1263.25 59.5325  13
  -5 -11   7 4644.78 112.585   8
   5  11   7 4319.37 103.381  13
   5  11   8 4820.25 103.265  13
  -5 -11   8 4826.77 103.086   8
   5  11   9 1612.16 55.5563  13
  -5 -11   9 1822.44 56.2626   8
   5 -12   7 10409.0 127.780   5
   5 -12   6 4942.41 90.8588   5
   5 -12   5 1591.91 52.3831   5
  -5 -12  -4 6790.07 114.506   8
  -5 -12  -3 446.808 34.2889   8
  -5 -12  -2 1780.84 68.8798   8
  -5 -12  -1 24033.3 259.621   8
  -5 -12   0 559.600 42.8416   8
  -5 -12   1 24019.9 264.541   8
   5  12   1 22318.3 210.104  13
  -5 -12   2 1978.43 76.9522   8
   5  12   2 1766.76 59.5652  13
  -5 -12   3 475.940 38.8189   8
   5  12   3 425.595 29.8604  13
  -5 -12   4 7283.74 139.325   8
   5  12   4 6460.87 108.160  13
  -5 -12   5 1795.83 67.3187   8
   5  12   5 1547.66 51.2436  13
  -5 -12   6 5403.69 107.608   8
  -5 -12   7 10989.0 139.099   8
  -5 -13  -1 6597.21 100.490   8
  -5 -13   0 3194.10 73.8196   8
  -5 -13   1 7083.13 112.322   8
  -5 -13   2 12786.4 150.179   8
  -5 -13   3 5321.80 95.4050   8
  -5 -13   4 166.245 18.2319   8
   6   0   0 18145.2 247.320  10
   6   0   1 550.223 46.8083  10
   6   0   2 1164.68 68.6213  10
   6   0   3 3630.54 121.711  10
   6   0   3 3736.67 128.027   5
   6   0   4 3746.33 125.618  10
   6   0   4 3626.44 127.951   5
   6   0   5 171.471 33.8412   5
   6   0   5 203.030 34.2827  10
   6   0   6 359.350 42.1519  10
   6   0   6 292.008 41.9390   5
   6   0   7 6555.42 163.918  10
   6   0   7 6667.27 174.515   5
   6   0   8 23.4688 24.6819   5
   6   0   8 74.7993 26.6281  10
   6   0   9 7245.72 165.970  10
   6   0   9 7331.55 177.829   5
   6   0  10 6995.61 155.064  10
   6   0  11 4.07889 18.5040  10
   6   0  12 2108.88 75.1542  10
   6   0  13 7814.57 128.850  10
   6   0  14 1918.19 55.5830  10
  -6   0  14 2137.66 62.8216   9
  -6   0  15 92.6349 14.4562   9
  -6   1  15 8069.92 108.142   9
   6  -1  14 8467.21 114.230  10
  -6   1  14 8920.69 127.973   9
   6  -1  13 2021.58 66.3835  10
   6  -1  12 2442.79 80.6655  10
   6  -1  11 1501.71 69.3338  10
   6  -1  11 1410.77 73.2560   5
   6  -1  10 400.153 41.2773  10
   6  -1  10 428.993 45.4938   5
   6  -1   9 940.564 61.9538  10
   6  -1   9 965.032 67.3471   5
   6  -1   8 8465.29 184.236  10
   6  -1   8 8536.09 196.403   5
   6  -1   7 1148.97 75.4205   5
   6  -1   6 5413.71 158.532   5
   6  -1   5 14209.8 255.359   5
   6  -1   4 5759.32 161.354   5
   6  -1   3 9152.30 198.673   5
   6  -1   2 3860.34 125.704   5
   6  -1   1 8190.67 175.287   5
   6   1   0 25438.9 287.748  10
   6   1   1 8110.39 169.436  10
  -6  -1   2 3863.55 128.299   8
   6   1   2 3774.59 119.386  10
  -6  -1   3 9337.14 192.132   8
   6   1   3 9290.19 190.830  10
   6   1   4 5925.30 155.189  10
   6   1   5 14454.7 243.396  10
   6   1   6 5317.99 147.852  10
   6   1   7 1147.44 70.7426  10
   6   1   8 8555.26 182.036  10
   6   1   9 959.085 61.8285  10
   6   1  10 457.837 42.3331  10
   6   1  11 1445.49 67.2065  10
   6   1  12 2466.83 80.0015  10
   6   1  13 1952.45 64.6943  10
   6   1  14 8200.57 112.088  10
  -6  -1  14 8573.44 120.153   9
  -6  -1  15 7854.86 100.095   9
  -6   2  15 617.162 30.2689   9
   6  -2  14 3605.00 72.2208  10
  -6   2  14 3910.34 83.1303   9
   6  -2  13 788.382 41.4068  10
   6  -2  12 2828.01 85.8606  10
   6  -2  12 2893.10 95.9574   5
   6  -2  11 18431.2 236.113  10
   6  -2  11 18254.8 255.747   5
   6  -2  10 222.786 35.0984   5
   6  -2  10 265.646 34.6892  10
   6  -2   9 686.772 57.0212   5
   6  -2   8 244.394 37.9659   5
   6  -2   7 1519.93 85.6862   5
   6  -2   6 2217.70 103.521   5
   6  -2   5 9446.34 208.703   5
   6  -2   4 28807.6 357.838   5
   6  -2   3 66828.1 530.482   5
   6  -2   2 4704.15 137.914   5
   6  -2   1 1276.62 69.5563   5
   6   2   0 5153.86 128.809  10
  -6  -2   1 1252.27 78.0007   8
   6   2   1 1237.66 66.6072  10
  -6  -2   2 4687.22 145.830   8
   6   2   2 4872.99 132.866  10
  -6  -2   3 64843.7 522.862   8
   6   2   3 65203.6 493.905  10
  -6  -2   4 28388.1 338.264   8
   6   2   4 29111.5 335.112  10
   6   2   5 9717.01 194.772  10
   6   2   6 2234.05 94.7250  10
   6   2   7 1481.80 74.8509  13
   6   2   7 1657.25 81.6104  10
   6   2   8 229.507 31.9913  13
   6   2   8 238.260 35.4837  10
   6   2   9 522.048 42.4241  13
   6   2   9 579.729 48.6719  10
   6   2  10 207.204 30.9410  10
   6   2  11 17995.3 227.265  10
   6   2  12 2799.41 83.7052  10
   6   2  13 770.278 40.3501  10
  -6  -2  14 3733.81 73.3260   9
  -6   3  15 829.274 32.0197   9
   6  -3  14 12703.7 126.823  10
  -6   3  14 13778.6 146.751   9
   6  -3  13 10026.6 137.402  10
   6  -3  13 10350.3 159.677   5
  -6  -3 -12 22592.9 246.065   8
   6  -3  12 22849.1 236.580  10
   6  -3  12 22916.8 261.889   5
   6  -3  11 5357.81 125.078  10
   6  -3  11 5299.36 136.251   5
   6  -3  10 4118.80 127.574   5
   6  -3   9 7135.63 173.993   5
   6  -3   8 13780.4 246.807   5
   6  -3   7 8110.58 193.549   5
   6  -3   6 10999.8 224.520   5
   6  -3   5 3358.85 124.721   5
   6  -3   4 4814.33 147.091   5
   6  -3   3 8316.73 188.168   5
   6  -3   2 41550.2 404.716   5
  -6  -3  -1 8526.85 209.169   8
  -6  -3   0 41702.2 449.874   8
   6   3   0 40658.1 349.338  10
  -6  -3   1 8597.26 203.017   8
   6   3   1 8130.65 164.105  10
  -6  -3   2 42990.9 445.353   8
   6   3   2 42526.1 383.166  10
  -6  -3   3 7799.54 187.229   8
   6   3   3 7434.90 166.346  10
  -6  -3   4 4401.39 137.460   8
   6   3   4 4661.34 132.985  10
  -6  -3   5 3261.35 113.908   8
   6   3   5 3382.11 113.776  10
   6   3   6 11023.4 202.470  10
   6   3   7 8191.72 181.145  13
   6   3   7 8306.71 175.642  10
   6   3   8 13115.9 220.068  13
   6   3   8 13580.1 218.225  10
   6   3   9 6900.93 153.416  13
   6   3   9 7265.62 155.808  10
   6   3  10 3859.02 108.835  13
   6   3  10 4041.15 112.039  10
   6   3  11 4883.40 114.992  13
   6   3  11 5362.64 120.846  10
   6   3  12 20843.6 216.229  13
   6   3  12 22022.9 225.186  10
  -6  -3  13 9965.65 119.601   9
  -6   4  14 260.944 19.5906   9
   6  -4  13 9079.16 123.323  10
   6  -4  13 9451.86 146.667   5
  -6   4  13 9321.70 123.591   9
   6  -4  12 5449.12 110.646  10
   6  -4  12 5371.10 123.192   5
  -6  -4 -11 436.485 37.4768   8
   6  -4  11 478.030 42.8221   5
  -6  -4 -10 4652.16 126.099   8
   6  -4  10 4664.89 132.475   5
  -6  -4  -9 6111.60 154.133   8
   6  -4   9 5967.94 156.330   5
  -6  -4  -8 1447.49 79.5393   8
   6  -4   8 1404.92 79.7237   5
   6  -4   7 19820.0 294.726   5
   6  -4   6 8481.13 195.883   5
  -6  -4  -5 21084.2 318.322   8
   6  -4   5 19634.7 295.018   5
  -6  -4  -4 280.813 43.0384   8
   6  -4   4 228.780 37.6696   5
  -6  -4  -3 5683.44 169.441   8
   6  -4   3 5370.54 149.569   5
  -6  -4  -2 15517.5 279.320   8
   6  -4   2 14945.4 239.543   5
  -6  -4  -1 10687.8 233.036   8
  -6  -4   0 244251. 1103.52   8
   6   4   0 243516. 831.050  10
  -6  -4   1 10573.8 228.862   8
   6   4   1 11026.9 185.666  10
  -6  -4   2 14991.8 269.671   8
   6   4   2 14323.6 217.638  10
  -6  -4   3 5450.55 159.588   8
   6   4   3 5496.74 138.893  10
  -6  -4   4 223.512 35.5821   8
   6   4   4 231.831 32.9345  10
  -6  -4   5 19058.0 278.207   8
   6   4   5 20154.5 268.965  10
   6   4   6 8580.88 175.384  10
   6   4   7 19486.8 283.387  13
   6   4   7 19521.6 260.147  10
   6   4   8 1273.67 72.3253  13
   6   4   8 1410.61 70.3709  10
   6   4   9 5601.06 141.311  13
   6   4   9 5845.22 135.092  10
   6   4  10 4356.94 118.282  13
   6   4  10 4590.23 114.563  10
   6   4  11 447.802 37.9765  13
   6   4  11 537.410 38.8453  10
   6   4  12 5180.68 110.153  13
   6   4  13 8455.07 123.205  13
   6  -5  13 4386.30 77.7250  10
   6  -5  13 4609.21 95.6988   5
  -6   5  13 4428.83 73.5788   9
   6  -5  12 5692.09 105.629  10
   6  -5  12 5763.82 120.817   5
  -6   5  12 5401.31 91.6536   9
  -6  -5 -11 924.453 48.7829   8
   6  -5  11 1004.78 57.1748   5
  -6  -5 -10 5594.67 130.209   8
   6  -5  10 5819.40 142.318   5
  -6  -5  -9 8445.73 170.973   8
   6  -5   9 8563.80 179.303   5
  -6  -5  -8 8837.29 185.232   8
   6  -5   8 8849.58 187.690   5
  -6  -5  -7 9785.62 203.258   8
   6  -5   7 9722.56 201.930   5
  -6  -5  -6 11472.4 227.037   8
   6  -5   6 11369.8 218.815   5
  -6  -5  -5 4664.43 148.199   8
   6  -5   5 4596.37 139.124   5
  -6  -5  -4 6215.93 174.486   8
   6  -5   4 6092.50 158.070   5
  -6  -5  -3 5338.17 163.814   8
   6  -5   3 5292.57 143.218   5
  -6  -5  -2 10509.9 228.286   8
   6  -5   2 10142.6 189.713   5
  -6  -5  -1 6620.18 183.229   8
  -6  -5   0 13440.8 262.796   8
  -6  -5   1 6351.30 179.795   8
  -6  -5   2 10249.4 223.423   8
   6   5   2 10106.0 177.469  10
  -6  -5   3 5174.12 156.162   8
   6   5   3 4884.39 126.864  10
  -6  -5   4 5833.08 160.719   8
   6   5   4 6039.65 141.719  10
  -6  -5   5 4475.67 137.212   8
   6   5   5 4664.70 125.346  10
  -6  -5   6 11174.0 205.387   8
   6   5   6 11265.6 192.815  10
   6   5   7 9473.85 197.707  13
   6   5   7 9557.74 175.319  10
   6   5   8 8528.49 180.003  13
   6   5   8 8884.63 164.887  10
   6   5   9 8369.27 170.843  13
   6   5  10 5403.75 130.402  13
   6   5  11 917.690 51.8134  13
   6   5  12 5357.18 110.296  13
   6   5  13 4408.30 87.4002  13
   6  -6  13 244.181 21.5106   5
   6  -6  12 5335.12 92.1198  10
   6  -6  12 5284.60 105.665   5
  -6  -6 -11 190.465 20.5659   8
  -6   6  11 225.349 18.6302   9
   6  -6  11 258.789 28.9675   5
  -6  -6 -10 1206.29 56.5301   8
   6  -6  10 1297.93 64.3436   5
  -6  -6  -9 12738.2 198.861   8
   6  -6   9 12784.0 206.908   5
  -6  -6  -8 861.159 57.1299   8
   6  -6   8 851.876 57.8586   5
  -6  -6  -7 3981.57 125.010   8
   6  -6   7 4063.36 124.786   5
  -6  -6  -6 2139.47 95.9288   8
   6  -6   6 2197.44 93.4957   5
  -6  -6  -5 3905.07 132.698   8
   6  -6   5 3978.67 124.697   5
  -6  -6  -4 43335.0 446.154   8
   6  -6   4 41239.0 390.854   5
  -6  -6  -3 2771.85 117.344   8
   6  -6   3 2755.82 98.9419   5
  -6  -6  -2 12087.6 244.133   8
  -6  -6  -1 1317.34 83.7917   8
  -6  -6   0 26.1435 24.6202   8
  -6  -6   1 1265.98 80.6189   8
  -6  -6   2 11732.1 235.669   8
  -6  -6   3 2651.09 110.889   8
  -6  -6   4 40609.3 419.490   8
  -6  -6   5 3770.36 125.200   8
  -6  -6   6 1970.86 86.3096   8
  -6  -6   7 3718.48 107.800   8
   6   6   7 4035.42 126.304  13
   6   6   8 800.006 55.9626  13
   6   6   9 12626.9 203.918  13
   6   6  10 1279.78 62.3593  13
   6   6  11 177.924 24.1833  13
   6   6  12 5331.76 104.881  13
   6  -7  12 2228.84 60.2883   5
   6  -7  11 5142.79 104.355   5
  -6  -7 -10 1144.76 46.2075   8
   6  -7  10 1430.81 61.2063   5
  -6  -7  -9 1036.68 51.6026   8
   6  -7   9 1192.13 59.5973   5
  -6  -7  -8 1937.34 77.1185   8
   6  -7   8 1981.65 79.7255   5
  -6  -7  -7 4362.34 122.536   8
   6  -7   7 4413.78 121.313   5
  -6  -7  -6 4771.96 135.038   8
   6  -7   6 4646.03 125.508   5
  -6  -7  -5 8706.10 188.825   8
   6  -7   5 8558.35 169.557   5
  -6  -7  -4 1012.96 68.4801   8
   6  -7   4 1027.92 59.3573   5
  -6  -7  -3 5923.41 163.883   8
   6  -7   3 5805.72 131.835   5
  -6  -7  -2 8129.27 194.487   8
  -6  -7  -1 9132.38 207.120   8
  -6  -7   0 185.070 35.8141   8
  -6  -7   1 9051.55 204.500   8
  -6  -7   2 7647.78 187.216   8
  -6  -7   3 5672.87 159.314   8
  -6  -7   4 990.810 66.6271   8
  -6  -7   5 8708.57 184.738   8
  -6  -7   6 4480.82 124.642   8
   6   7   6 4636.06 133.573  13
  -6  -7   7 4233.41 108.999   8
   6   7   7 4382.35 124.268  13
   6   7   8 2003.45 81.8601  13
   6   7   9 1034.94 56.2082  13
   6   7  10 1300.44 58.5274  13
   6   7  11 5054.86 103.775  13
   6   7  12 2178.25 60.5767  13
   6  -8  10 1607.79 55.7066   5
  -6  -8  -9 2137.86 60.0411   8
   6  -8   9 2588.23 76.1361   5
  -6  -8  -8 2785.40 80.6967   8
   6  -8   8 2919.17 85.7863   5
  -6  -8  -7 11795.1 180.698   8
   6  -8   7 12092.4 179.092   5
  -6  -8  -6 16745.1 229.822   8
   6  -8   6 16761.3 212.526   5
  -6  -8  -5 6745.90 153.934   8
   6  -8   5 6621.86 133.548   5
  -6  -8  -4 1870.02 85.5019   8
   6  -8   4 1901.56 71.0881   5
  -6  -8  -3 6667.25 162.326   8
  -6  -8  -2 191.914 33.3873   8
  -6  -8  -1 5168.19 147.947   8
  -6  -8   0 5483.13 153.504   8
  -6  -8   1 5056.15 147.643   8
  -6  -8   2 210.207 34.3442   8
  -6  -8   3 6775.82 166.278   8
  -6  -8   4 1858.57 85.9235   8
  -6  -8   5 6821.16 153.157   8
  -6  -8   6 17077.3 221.553   8
   6   8   6 17097.7 236.028  13
  -6  -8   7 11764.3 164.242   8
   6   8   7 12193.6 191.453  13
   6   8   8 2839.04 88.8901  13
   6   8   9 2547.15 78.6487  13
   6   8  10 1558.38 56.7673  13
   6  -9   8 1228.21 46.7203   5
  -6  -9  -7 591.924 35.4405   8
   6  -9   7 618.201 35.1113   5
  -6  -9  -6 498.149 36.9214   8
   6  -9   6 473.590 31.7181   5
  -6  -9  -5 3283.81 96.8281   8
   6  -9   5 3074.90 76.7158   5
  -6  -9  -4 3511.19 105.453   8
  -6  -9  -3 5365.55 135.318   8
  -6  -9  -2 8102.09 170.670   8
  -6  -9  -1 3275.33 110.366   8
  -6  -9   0 1328.17 72.0173   8
  -6  -9   1 3239.17 111.042   8
  -6  -9   2 8049.52 170.821   8
  -6  -9   3 5548.20 138.281   8
  -6  -9   4 3705.58 107.986   8
   6   9   4 3629.02 105.509  13
  -6  -9   5 3298.05 95.3658   8
   6   9   5 3300.50 96.7881  13
  -6  -9   6 482.739 34.3636   8
   6   9   6 509.431 38.6834  13
  -6  -9   7 579.036 32.6714   8
   6   9   7 665.974 41.7387  13
   6   9   8 1261.24 51.9678  13
   6   9   9 590.162 32.8615  13
  -6 -10  -5 4914.74 95.8261   8
  -6 -10  -4 475.741 34.2313   8
  -6 -10  -3 3128.46 89.7086   8
  -6 -10  -2 1556.40 66.1846   8
  -6 -10  -1 1856.97 74.3462   8
  -6 -10   0 900.276 52.7736   8
  -6 -10   1 1794.21 73.0158   8
  -6 -10   2 1567.35 66.6559   8
  -6 -10   3 3237.50 91.0115   8
   6  10   3 3343.81 87.8585  13
  -6 -10   4 513.210 35.5732   8
   6  10   4 505.054 34.9304  13
  -6 -10   5 5233.66 99.9041   8
   6  10   5 5016.60 100.519  13
   6  10   6 4170.01 86.6627  13
  -6 -11  -1 1354.86 48.9935   8
  -6 -11   0 37.9591 12.1939   8
  -6 -11   1 1368.04 50.3323   8
  -6 -11   2 6477.64 105.114   8
  -7   0   0 152.919 24.6311   8
  -7   0  -1 14094.6 209.775   8
   7   0   1 13675.8 166.769  10
  -7   0  -2 5357.67 133.202   8
   7   0   2 5380.36 111.468  10
   7   0   3 1668.82 64.7430  10
   7   0   4 685.061 43.1152  10
   7   0   5 7663.55 139.195  10
   7   0   6 3370.79 91.2183  10
   7   0   7 256.204 26.9369  10
   7   0   8 6371.03 116.436  10
   7   0   9 1459.15 53.1961  10
   7   0  10 100.379 15.2485  10
  -7  -1 -10 8014.03 125.642   8
   7  -1  10 7873.38 110.118  10
  -7  -1  -9 900.785 48.0452   8
   7  -1   9 823.553 40.4679  10
  -7  -1  -8 6387.96 132.790   8
   7  -1   8 6309.59 115.762  10
   7  -1   7 1545.25 61.3201  10
   7  -1   6 23657.4 241.031  10
  -7  -1  -5 10857.5 192.178   8
   7  -1   5 10359.5 161.341  10
  -7  -1  -4 11866.1 203.676   8
   7  -1   4 11342.8 169.068  10
  -7  -1  -3 97.2409 24.6316   8
   7  -1   3 96.1284 19.9315  10
  -7  -1  -2 31892.1 330.525   8
   7  -1   2 31296.8 268.486  10
  -7  -1  -1 4081.63 117.439   8
   7  -1   1 3904.47 91.0099  10
  -7  -1   0 3314.40 102.656   8
  -7  -1   1 4184.53 111.543   8
  -7   1  -1 4226.44 110.350   8
   7   1   1 3988.60 89.1515  10
   7   1   2 30711.3 259.231  10
   7   1   3 89.4415 18.9950  10
   7   1   4 11309.2 165.015  10
   7   1   5 10222.1 157.404  10
   7   1   6 23563.5 235.605  10
   7   1   7 1530.47 59.6482  10
   7   1   8 6194.01 112.782  10
   7   1   9 849.984 40.3279  10
   7   1  10 7865.79 109.111  10
  -7  -2 -10 4436.66 90.0583   8
   7  -2  10 4419.42 80.4499  10
  -7  -2  -9 14228.1 179.720   8
   7  -2   9 13853.9 157.655  10
  -7  -2  -8 2032.64 74.0105   8
   7  -2   8 1894.65 63.3051  10
  -7  -2  -7 1283.83 62.9272   8
   7  -2   7 1278.74 54.9284  10
  -7  -2  -6 5124.49 127.925   8
   7  -2   6 4898.66 108.736  10
  -7  -2  -5 6678.84 149.642   8
   7  -2   5 6606.09 128.071  10
  -7  -2  -4 15711.8 232.696   8
   7  -2   4 15387.5 195.875  10
  -7  -2  -3 4598.11 127.189   8
   7  -2   3 4516.14 105.119  10
  -7  -2  -2 1037.25 61.8670   8
   7  -2   2 1012.51 49.2516  10
  -7  -2  -1 5277.48 135.022   8
   7  -2   1 5149.43 102.718  10
  -7  -2   0 1884.30 80.2368   8
  -7  -2   1 5387.45 129.361   8
  -7  -2   2 1085.87 55.9647   8
   7   2   2 1061.57 48.0523  10
   7   2   3 4558.20 100.861  10
   7   2   4 14636.2 182.752  10
   7   2   5 6271.12 120.376  10
   7   2   6 4841.70 104.248  10
   7   2   7 1281.07 53.1778  10
   7   2   8 1995.75 63.0584  10
   7   2   9 13603.5 151.690  10
   7  -3  10 3858.98 71.1079  10
  -7  -3  -9 2310.49 69.7076   8
   7  -3   9 2349.32 62.5475  10
  -7  -3  -8 760.003 44.6203   8
   7  -3   8 762.956 39.4449  10
  -7  -3  -7 6294.82 132.026   8
   7  -3   7 6033.40 113.640  10
  -7  -3  -6 1463.43 67.6403   8
   7  -3   6 1450.83 58.8122  10
  -7  -3  -5 3052.00 99.7933   8
   7  -3   5 3059.22 86.0160  10
  -7  -3  -4 12451.4 204.336   8
   7  -3   4 12153.5 170.443  10
  -7  -3  -3 7440.84 160.648   8
   7  -3   3 7385.21 131.346  10
  -7  -3  -2 5631.46 140.177   8
   7  -3   2 5446.84 109.727  10
  -7  -3  -1 1834.64 81.0300   8
   7  -3   1 1798.54 60.2559  10
  -7  -3   0 21770.6 269.540   8
  -7  -3   1 1663.52 73.4739   8
  -7  -3   2 5471.04 125.665   8
  -7  -3   3 6727.57 129.705   8
   7   3   3 7074.35 119.795  10
   7   3   4 11389.9 157.171  13
   7   3   4 11815.2 157.183  10
   7   3   5 2981.55 79.8851  10
   7   3   6 1384.13 54.2015  10
   7   3   7 6110.01 108.909  10
  -7  -4  -9 935.914 41.2236   8
   7  -4   9 948.784 37.3785  10
  -7  -4  -8 1892.27 65.2751   8
   7  -4   8 1804.55 56.0929  10
  -7  -4  -7 9860.66 160.345   8
   7  -4   7 9645.58 136.396  10
  -7  -4  -6 2025.17 76.9243   8
   7  -4   6 2078.78 66.6305  10
  -7  -4  -5 3225.23 100.305   8
   7  -4   5 3185.98 83.7655  10
  -7  -4  -4 1124.10 61.5345   8
   7  -4   4 975.725 47.5250  10
  -7  -4  -3 1390.16 69.7402   8
   7  -4   3 1297.05 53.5933  10
  -7  -4  -2 5003.36 130.433   8
   7  -4   2 4875.26 99.4938  10
  -7  -4  -1 15324.3 226.066   8
   7  -4   1 14582.3 161.707  10
  -7  -4   0 29463.7 308.779   8
  -7  -4   1 15162.3 216.394   8
  -7  -4   2 4747.84 116.098   8
  -7  -4   3 1300.48 57.9852   8
   7   4   4 981.019 49.4934  13
   7   4   5 3006.86 80.1312  13
   7   4   6 1689.67 56.2322  13
  -7  -5  -8 377.148 26.9714   8
   7  -5   8 379.281 24.4150  10
  -7  -5  -7 9315.15 142.435   8
   7  -5   7 9489.25 124.867  10
  -7  -5  -6 2243.36 75.3447   8
   7  -5   6 2234.09 64.1152  10
  -7  -5  -5 264.682 30.3632   8
   7  -5   5 266.205 24.5924  10
  -7  -5  -4 10581.2 176.159   8
   7  -5   4 9947.53 138.534  10
  -7  -5  -3 7434.23 150.881   8
   7  -5   3 7103.60 115.616  10
  -7  -5  -2 2784.52 94.2529   8
   7  -5   2 2636.21 68.3462  10
  -7  -5  -1 1876.85 77.3541   8
  -7  -5   0-1.61276 16.3479   8
  -7  -5   1 1907.66 75.4082   8
  -7  -5   2 2635.25 84.6657   8
  -7  -5   3 7091.33 130.197   8
  -7  -5   4 9013.45 131.626   8
   7   5   4 9939.57 149.306  13
   7   5   5 241.032 24.2738  13
   7   5   6 2163.07 62.7631  13
  -7  -6  -6 1818.00 61.1596   8
   7  -6   6 1771.60 51.0995  10
  -7  -6  -5 6959.93 126.416   8
   7  -6   5 6629.48 100.851  10
  -7  -6  -4 35112.7 296.370   8
   7  -6   4 33512.5 227.716  10
  -7  -6  -3 4347.92 108.448   8
   7  -6   3 3930.08 77.4001  10
  -7  -6  -2 1460.34 64.5082   8
   7  -6   2 1307.69 43.1751  10
  -7  -6  -1 1839.96 72.0788   8
  -7  -6   0 217.274 27.2177   8
  -7  -6   1 1804.44 69.3009   8
  -7  -6   2 1512.87 61.2162   8
  -7  -6   3 3912.90 90.7626   8
   7   6   3 4248.69 98.4295  13
   7   6   4 33500.6 261.075  13
   7   6   5 6362.84 107.911  13
  -7  -7  -4 9530.73 137.513   8
  -7  -7  -3 1581.53 59.2010   8
  -7  -7  -2 133.237 20.4499   8
  -7  -7  -1 106.226 18.7854   8
  -7  -7   0 227.799 25.3337   8
  -7  -7   1 84.9234 16.2079   8
  -7  -7   2 130.309 17.9438   8
   7   7   2 164.353 20.8890  13
   7   7   3 1500.69 53.0130  13
   7   7   4 8829.14 121.315  13
   0   0   0    0.00    0.00   0
;
_shelx_hkl_checksum     25360
_shelx_res_file
;
    shelx.res created by SHELXL-2014/7
TITL  chico
CELL  1.54184 6.2846 13.8914 19.5592 90.000 90.000 90.000
ZERR  8       0.0001  0.0001  0.0002  0.000  0.000  0.000
LATT -1
SYMM -x+1/2,-y, z+1/2
SYMM -x, y+1/2,-z+1/2
SYMM  x+1/2,-y+1/2,-z
SFAC  C H N O
UNIT  80 88 8 16
ACTA
TEMP -173
SIZE  0.35 0.25 0.15
L.S.  24
BOND  $H
CONF
WPDB  1
WPDB  2
FMAP  2
PLAN -1
DFIX  0.84 0.01 O2 H2o O4 H4o
DFIX  0.88 0.01 N1 H1n N2 H2n
WGHT    0.048300    0.197100
FVAR       7.35322
MOLE  1
O1    4    0.626691    0.737624    0.187047    11.00000    0.01372    0.01985 =
         0.02042   -0.00063    0.00076   -0.00220
O2    4    1.325230    0.666025    0.102311    11.00000    0.01534    0.01482 =
         0.02029   -0.00042   -0.00118    0.00038
H2O   2    1.423560    0.688759    0.127281    11.00000    0.04946
N1    3    0.915116    0.753792    0.119063    11.00000    0.01412    0.01377 =
         0.01708   -0.00218   -0.00008   -0.00099
H1N   2    0.887049    0.699642    0.099377    11.00000    0.02130
C1    1    0.784971    0.785052    0.168231    11.00000    0.01305    0.01567 =
         0.01448    0.00159   -0.00294    0.00203
C2    1    0.838697    0.879107    0.200989    11.00000    0.01619    0.01608 =
         0.01458    0.00049   -0.00167    0.00087
C3    1    0.690459    0.923592    0.243714    11.00000    0.01634    0.02288 =
         0.01930   -0.00209    0.00088    0.00066
AFIX  43
H3    2    0.554816    0.895039    0.250663    11.00000   -1.20000
AFIX   0
C4    1    0.741060    1.009419    0.276012    11.00000    0.02217    0.02420 =
         0.02189   -0.00606    0.00209    0.00347
AFIX  43
H4    2    0.639738    1.040075    0.304737    11.00000   -1.20000
AFIX   0
C5    1    0.941079    1.050639    0.266227    11.00000    0.02467    0.01804 =
         0.02101   -0.00497   -0.00450   -0.00047
AFIX  43
H5    2    0.976403    1.109094    0.288737    11.00000   -1.20000
AFIX   0
C6    1    1.088393    1.006707    0.223837    11.00000    0.01929    0.01717 =
         0.01961   -0.00043   -0.00269   -0.00260
AFIX  43
H6    2    1.223973    1.035477    0.217219    11.00000   -1.20000
AFIX   0
C7    1    1.039188    0.920244    0.190650    11.00000    0.01696    0.01539 =
         0.01516    0.00147   -0.00207    0.00106
C8    1    1.199451    0.866707    0.148442    11.00000    0.01309    0.01619 =
         0.02157   -0.00172    0.00054   -0.00171
AFIX  23
H8A   2    1.281008    0.822646    0.178375    11.00000   -1.20000
H8B   2    1.300776    0.913220    0.128176    11.00000   -1.20000
AFIX   0
C9    1    1.095188    0.808773    0.091477    11.00000    0.01374    0.01534 =
         0.01673    0.00092    0.00147    0.00033
AFIX  13
H9    2    1.040531    0.854414    0.056054    11.00000   -1.20000
AFIX   0
C10   1    1.253805    0.740413    0.057790    11.00000    0.01580    0.01786 =
         0.01519    0.00128    0.00133    0.00126
AFIX  23
H10A  2    1.186272    0.710832    0.017173    11.00000   -1.20000
H10B  2    1.378310    0.777892    0.041884    11.00000   -1.20000
AFIX   0
MOLE  2
O3    4    0.109076    0.528663   -0.041877    11.00000    0.01508    0.02254 =
         0.02247   -0.00200   -0.00013    0.00225
O4    4    0.804536    0.576409    0.047902    11.00000    0.01622    0.01607 =
         0.02273   -0.00206    0.00156   -0.00038
H4O   2    0.903720    0.561236    0.020000    11.00000    0.04991
N2    3    0.394401    0.493973    0.023819    11.00000    0.01631    0.01496 =
         0.01832   -0.00322    0.00029    0.00128
H2N   2    0.373335    0.545758    0.048116    11.00000    0.02772
C11   1    0.264933    0.476411   -0.028873    11.00000    0.01427    0.01668 =
         0.01718    0.00039    0.00343   -0.00330
C12   1    0.314137    0.390623   -0.072222    11.00000    0.01790    0.01690 =
         0.01743   -0.00168    0.00338   -0.00304
C13   1    0.165342    0.359320   -0.120015    11.00000    0.01915    0.02528 =
         0.02058   -0.00138    0.00259   -0.00402
AFIX  43
H13   2    0.032709    0.391597   -0.124185    11.00000   -1.20000
AFIX   0
C14   1    0.210704    0.280848   -0.161651    11.00000    0.02751    0.02604 =
         0.01869   -0.00363    0.00183   -0.00886
AFIX  43
H14   2    0.109180    0.259077   -0.194145    11.00000   -1.20000
AFIX   0
C15   1    0.405841    0.234460   -0.155370    11.00000    0.03484    0.01872 =
         0.02117   -0.00458    0.00826   -0.00572
AFIX  43
H15   2    0.437045    0.180545   -0.183518    11.00000   -1.20000
AFIX   0
C16   1    0.555320    0.266319   -0.108307    11.00000    0.02498    0.01735 =
         0.02670   -0.00216    0.00573    0.00071
AFIX  43
H16   2    0.688284    0.234183   -0.104711    11.00000   -1.20000
AFIX   0
C17   1    0.512384    0.345074   -0.066199    11.00000    0.01948    0.01590 =
         0.02100   -0.00063    0.00342   -0.00197
C18   1    0.675030    0.386365   -0.018153    11.00000    0.01565    0.01800 =
         0.02878   -0.00401   -0.00010    0.00181
AFIX  23
H18A  2    0.761029    0.434950   -0.042804    11.00000   -1.20000
H18B  2    0.772027    0.334389   -0.003055    11.00000   -1.20000
AFIX   0
C19   1    0.574378    0.433172    0.044455    11.00000    0.01690    0.01535 =
         0.02153    0.00191   -0.00176    0.00112
AFIX  13
H19   2    0.519741    0.381145    0.075120    11.00000   -1.20000
AFIX   0
C20   1    0.733738    0.494172    0.084737    11.00000    0.01848    0.02001 =
         0.01975    0.00048   -0.00260   -0.00054
AFIX  23
H20A  2    0.666520    0.515481    0.127939    11.00000   -1.20000
H20B  2    0.858306    0.453899    0.096646    11.00000   -1.20000
eqiv  $1 1+x,y,z
eqiv  $2 -1+x,y,z
htab  o2 o1_$1
htab  o4 o3_$1
htab  n1 o4
htab  n2 o2_$2
AFIX   0
HKLF 4
REM   chico
REM R1 =  0.0262 for    3336 Fo > 4sig(Fo)  and  0.0264 for all    3358 data
REM    251 parameters refined using      4 restraints
END
WGHT      0.0430      0.2471
REM Highest difference peak  0.154,  deepest hole -0.292,  1-sigma level  0.060
Q1    1   0.1543  0.7094  0.1845  11.00000  0.05    0.15
;
_shelx_res_checksum     11043
data_New_Global_Publ_Block
_journal_date_recd_electronic     2015-06-29
_journal_date_accepted     2015-07-01
_journal_name_full     'Acta Crystallographica, Section E'
_journal_year     2015
_journal_volume     71
_journal_issue      8
_journal_page_first     o558
_journal_page_last     o559
_journal_paper_category     HO
_journal_paper_doi     10.1107/S2056989015012670
_journal_coeditor_code     HG5449
_publ_contact_author_name     'Ignez Caracelli'
_publ_contact_author_address
;
Departmento de F\'isica
Universidade Federal de S\~ao Carlos,
13565-905 S\~ao Carlos
SP
Brazil
;
_publ_contact_author_email     'ignez@ufscar.br'
_publ_contact_author_fax     '551633518350'
_publ_contact_author_phone     '551633519741'
_publ_section_title
;
Crystal structure of 3-hydroxymethyl-1,2,3,4-tetrahydroisoquinolin-1-one
;
loop_
    _publ_author_name
    _publ_author_footnote
    _publ_author_address
    'Caracelli, Ignez' .
;
Departmento de F\'isica
Universidade Federal de S\~ao Carlos,
13565-905 S\~ao Carlos
SP
Brazil
;
    ' Hino, Camila Lury  ' .
;
Departmento de Qu\'imica
Universidade Federal de S\~ao Carlos,
13565-905 S\~ao Carlos
SP
Brazil
;
    'Zukerman-Schpector, Julio' .
;
Departmento de Qu\'imica
Universidade Federal de S\~ao Carlos,
13565-905 S\~ao Carlos
SP
Brazil
;
    'Francisco Carlos Biaggio ' .
;
Escola de Engenharia de Lorena - EEL,
Universidade S\~ao Paulo,
SP
Brazil
;
    'Tiekink, Edward R. T.' .
;
Department of Chemistry, University of Malaya,
50603 Kuala Lumpur,
Malaysia
;
_publ_section_synopsis     .
