# Supplementary material for: Crystal structure of 3-hy­droxy­methyl-1,2,3,4-tetra­hydro­isoquinolin-1-one
Source: Acta Crystallogr E Crystallogr Commun. 2015 Jul 8;71(Pt 8):o558–9. doi: 10.1107/S2056989015012670 (PMC4571395; doi:10.1107/S2056989015012670)
Supplement: Supplementary file 2 [file e-71-0o558-Isup2.hkl]

data_I                                                                          
_shelx_title '  chico'                                                          
_shelx_refln_list_code          4                                               
_shelx_F_calc_maximum      163.76                                               
_exptl_crystal_F_000       752.00                                               
_reflns_d_resolution_high  0.8007                                               
                                                                                
loop_                                                                           
 _space_group_symop_operation_xyz                                               
 'x, y, z'                                                                      
 '-x+1/2, -y, z+1/2'                                                            
 '-x, y+1/2, -z+1/2'                                                            
 'x+1/2, -y+1/2, -z'                                                            
                                                                                
_cell_length_a     6.2846                                                       
_cell_length_b    13.8914                                                       
_cell_length_c    19.5592                                                       
_cell_angle_alpha  90.000                                                       
_cell_angle_beta   90.000                                                       
_cell_angle_gamma  90.000                                                       
                                                                                
_shelx_F_squared_multiplier     1.000                                           
                                                                                
loop_                                                                           
 _refln_index_h                                                                 
 _refln_index_k                                                                 
 _refln_index_l                                                                 
 _refln_F_squared_calc                                                          
 _refln_F_squared_meas                                                          
 _refln_F_squared_sigma                                                         
 _refln_observed_status                                                         
   2   0   0       7423.70       7153.96        24.27 o                         
   4   0   0        266.70        265.03         7.41 o                         
   6   0   0        317.50        335.59         4.57 o                         
   1   1   0       1828.43       1815.83         8.43 o                         
   2   1   0        776.68        686.81         5.39 o                         
   3   1   0          0.39          7.21         0.98 o                         
   4   1   0        642.55        662.34         8.30 o                         
   5   1   0        254.32        244.27         2.84 o                         
   6   1   0        454.11        470.48         5.32 o                         
   7   1   0         63.31         61.30         1.90 o                         
   0   2   0        243.96        221.05         3.37 o                         
   1   2   0        147.29        148.58         2.73 o                         
   2   2   0        213.39        212.69         5.04 o                         
   3   2   0        335.11        386.87         5.33 o                         
   4   2   0         96.53        104.26         4.65 o                         
   5   2   0         16.70         13.59         0.84 o                         
   6   2   0         85.30         95.32         2.38 o                         
   7   2   0         37.01         34.85         1.48 o                         
   1   3   0          4.78          7.55         2.93 o                         
   2   3   0          3.53          2.73         0.59 o                         
   3   3   0       1312.49       1404.75        14.47 o                         
   4   3   0        179.25        170.77         6.00 o                         
   5   3   0        234.14        215.48         3.22 o                         
   6   3   0        718.17        759.33         9.66 o                         
   7   3   0        380.20        402.64         4.99 o                         
   0   4   0       9663.17       7660.69        27.30 o                         
   1   4   0       5988.98       5350.38       100.28 o                         
   2   4   0          0.95          3.65         0.60 o                         
   3   4   0       5228.13       5573.06        29.44 o                         
   4   4   0        132.20        122.20         5.13 o                         
   5   4   0         47.23         61.83         3.27 o                         
   6   4   0       4614.18       4508.65        12.28 o                         
   7   4   0        534.35        544.92         5.71 o                         
   1   5   0       1793.13       1683.47        10.85 o                         
   2   5   0       1125.86       1248.54        15.97 o                         
   3   5   0        791.91        778.68         9.19 o                         
   4   5   0         79.10         98.28         2.56 o                         
   5   5   0        109.13         86.88         1.79 o                         
   6   5   0        285.40        248.58         4.86 o                         
   7   5   0          0.07         -0.03         0.30 o                         
   0   6   0        969.84        916.49        11.55 o                         
   1   6   0        195.81        194.74         5.83 o                         
   2   6   0        109.94        105.77         3.12 o                         
   3   6   0          7.23          8.80         1.05 o                         
   4   6   0          8.72          8.15         0.49 o                         
   5   6   0         53.13         44.15         2.13 o                         
   6   6   0          0.97          0.48         0.46 o                         
   7   6   0          5.15          4.02         0.50 o                         
   1   7   0        475.16        464.68         6.56 o                         
   2   7   0        261.50        290.59         7.85 o                         
   3   7   0       1437.68       1468.95        13.29 o                         
   4   7   0        327.63        333.58         5.52 o                         
   5   7   0        118.42        128.83         3.66 o                         
   6   7   0          3.05          3.42         0.66 o                         
   7   7   0          4.61          4.21         0.47 o                         
   0   8   0       4103.19       3978.27        28.54 o                         
   1   8   0        541.36        560.44         7.59 o                         
   2   8   0        499.70        494.01         8.58 o                         
   3   8   0        471.25        464.75         5.57 o                         
   4   8   0         64.22         71.21         2.68 o                         
   5   8   0        405.74        411.61         6.50 o                         
   6   8   0         91.23        101.41         2.84 o                         
   1   9   0         90.81         94.84         3.31 o                         
   2   9   0         39.32         51.28         3.84 o                         
   3   9   0        383.71        368.81         5.81 o                         
   4   9   0        150.65        141.49         3.82 o                         
   5   9   0        101.14         98.81         3.13 o                         
   6   9   0         26.29         24.56         1.33 o                         
   0  10   0         84.10         85.12         4.56 o                         
   1  10   0          4.20          6.80         1.35 o                         
   2  10   0        448.33        413.92         6.15 o                         
   3  10   0        375.04        379.21         6.19 o                         
   4  10   0         21.38         21.26         1.53 o                         
   5  10   0        220.05        234.62         4.64 o                         
   6  10   0         13.88         16.65         0.98 o                         
   1  11   0        114.85        107.70         1.86 o                         
   2  11   0        252.56        246.92         4.74 o                         
   3  11   0         32.78         34.26         1.90 o                         
   4  11   0         59.00         63.33         2.53 o                         
   5  11   0        101.98        105.66         2.85 o                         
   6  11   0          1.11          0.70         0.23 o                         
   0  12   0       1127.62       1113.17         9.20 o                         
   1  12   0         38.46         38.53         1.21 o                         
   2  12   0         26.51         30.42         1.66 o                         
   3  12   0        747.28        790.01         8.52 o                         
   4  12   0         14.10         12.72         1.08 o                         
   5  12   0          7.47         10.35         0.79 o                         
   1  13   0         46.65         52.36         4.74 o                         
   2  13   0         61.67         64.46         2.25 o                         
   3  13   0        422.31        431.82         5.68 o                         
   4  13   0         28.33         31.24         0.98 o                         
   5  13   0         56.90         59.07         1.37 o                         
   0  14   0        184.75        182.89         3.50 o                         
   1  14   0          5.46          4.77         0.43 o                         
   2  14   0         54.62         54.30         1.33 o                         
   3  14   0          0.29          0.79         0.34 o                         
   4  14   0        210.64        198.16         1.91 o                         
   1  15   0        244.40        253.12         3.71 o                         
   2  15   0          3.77          3.15         0.32 o                         
   3  15   0         80.18         82.30         1.40 o                         
   0  16   0        282.08        263.33         3.83 o                         
   1  16   0          9.31         10.31         0.62 o                         
   2  16   0          3.11          3.86         0.92 o                         
   1  17   0         51.23         48.69         1.28 o                         
   1   0   1       5644.97       4833.68       117.90 o                         
   2   0   1         69.29         97.60         3.16 o                         
   3   0   1       1381.17       1384.28         9.86 o                         
   4   0   1        968.22       1037.97        13.25 o                         
   5   0   1         34.70         31.51         1.34 o                         
   6   0   1          9.51         10.18         0.87 o                         
   7   0   1        248.09        255.98         3.87 o                         
  -7   1   1         69.16         73.48         1.64 o                         
  -6   1   1        147.02        151.48         3.24 o                         
  -5   1   1        104.15        104.76         2.47 o                         
  -4   1   1        175.49        194.50         6.41 o                         
  -3   1   1        171.32        181.44         3.63 o                         
  -2   1   1       2798.09       2721.76        18.12 o                         
  -1   1   1       2939.25       2674.51        23.78 o                         
   0   1   1       1227.40       1104.20         5.63 o                         
   1   1   1       2946.53       2650.30        10.42 o                         
   2   1   1       2801.39       2807.54        10.79 o                         
   3   1   1        168.55        179.37         3.54 o                         
   4   1   1        176.23        192.04         4.47 o                         
   5   1   1        103.82        102.43         2.39 o                         
   6   1   1        145.97        150.00         3.13 o                         
   7   1   1         71.61         76.08         1.34 o                         
  -7   2   1         95.55         96.12         1.51 o                         
  -6   2   1         21.01         23.61         1.29 o                         
  -5   2   1          0.89          0.61         0.21 o                         
  -4   2   1        155.11        168.45         6.03 o                         
  -3   2   1        350.37        391.32         7.71 o                         
  -2   2   1          6.77          8.83         0.97 o                         
  -1   2   1        126.33        128.06         2.68 o                         
   0   2   1        131.07        111.40         1.14 o                         
   1   2   1        124.84        132.76         1.73 o                         
   2   2   1          7.26          8.48         0.63 o                         
   3   2   1        346.65        390.51         5.27 o                         
   4   2   1        155.50        166.47         4.18 o                         
   5   2   1          1.00          0.73         0.29 o                         
   6   2   1         20.95         23.00         0.94 o                         
   7   2   1         95.73         99.64         2.39 o                         
  -7   3   1         33.19         33.50         0.89 o                         
  -6   3   1        165.04        157.70         3.87 o                         
  -5   3   1        241.56        225.76         4.03 o                         
  -4   3   1         18.44         17.61         2.08 o                         
  -3   3   1        953.81       1035.54        12.83 o                         
  -2   3   1        200.46        224.53         4.91 o                         
  -1   3   1       1370.43       1366.24         7.86 o                         
   0   3   1       1733.02       1467.49        10.54 o                         
   1   3   1       1372.39       1410.30         7.37 o                         
   2   3   1        199.37        207.39         4.26 o                         
   3   3   1        963.17       1055.20        12.23 o                         
   4   3   1         18.16         17.09         1.90 o                         
   5   3   1        240.06        229.95         3.55 o                         
   6   3   1        164.95        153.90         4.31 o                         
   7   3   1         32.08         30.77         1.36 o                         
  -7   4   1        281.95        274.49         6.86 o                         
  -6   4   1        204.90        197.67         4.31 o                         
  -5   4   1        243.56        249.11         2.67 o                         
  -4   4   1        115.31        118.27         5.17 o                         
  -3   4   1       1519.68       1571.33        16.10 o                         
  -2   4   1         28.07         29.07         1.79 o                         
  -1   4   1        425.74        371.68         4.65 o                         
   0   4   1        264.39        269.18         9.46 o                         
   1   4   1        430.97        373.93         5.53 o                         
   2   4   1         28.26         25.07         1.33 o                         
   3   4   1       1518.60       1598.36        15.40 o                         
   4   4   1        116.16        122.99         5.00 o                         
   5   4   1        244.48        252.54         3.46 o                         
   6   4   1        205.76        200.70         4.19 o                         
   7   4   1        279.92        280.42         4.00 o                         
  -7   5   1         41.98         34.71         1.43 o                         
  -6   5   1        127.97        122.44         3.39 o                         
  -5   5   1        342.45        330.67         7.61 o                         
  -4   5   1        174.55        197.05         7.64 o                         
  -3   5   1         22.27         22.91        12.39 o                         
  -2   5   1        372.73        401.44         7.91 o                         
  -1   5   1       1378.05       1324.85         6.65 o                         
   0   5   1       1021.14        892.33         7.32 o                         
   1   5   1       1377.99       1318.04         9.51 o                         
   2   5   1        372.05        421.52        35.14 o                         
   3   5   1         21.98         18.70         1.68 o                         
   4   5   1        176.71        189.75         2.51 o                         
   5   5   1        347.63        329.03         4.41 o                         
   6   5   1        125.89        117.46         3.33 o                         
   7   5   1         42.57         35.28         1.39 o                         
  -7   6   1         26.75         34.03         1.33 o                         
  -6   6   1         17.93         24.36         1.55 o                         
  -5   6   1         64.79         66.38         1.71 o                         
  -4   6   1         60.78         61.34         1.83 o                         
  -3   6   1        106.75        108.25         3.60 o                         
  -2   6   1         46.80         44.57         2.05 o                         
  -1   6   1        333.34        320.69        10.22 o                         
   0   6   1        423.39        412.41         5.44 o                         
   1   6   1        332.57        317.22         5.08 o                         
   2   6   1         47.01         45.54         1.99 o                         
   3   6   1        107.50        111.45         3.52 o                         
   4   6   1         60.69         65.33         1.44 o                         
   5   6   1         63.91         65.05         1.60 o                         
   6   6   1         17.79         23.41         1.49 o                         
   7   6   1         27.59         33.37         1.28 o                         
  -7   7   1          1.32          1.96         0.35 o                         
  -6   7   1        175.06        168.90         3.83 o                         
  -5   7   1        449.57        418.06         6.57 o                         
  -4   7   1        518.72        535.63         5.94 o                         
  -3   7   1        653.01        655.91         9.09 o                         
  -2   7   1        141.96        136.89         3.76 o                         
  -1   7   1        793.29        767.49         8.36 o                         
   0   7   1        235.90        225.64         7.41 o                         
   1   7   1        791.05        771.89         8.43 o                         
   2   7   1        144.03        141.77         3.67 o                         
   3   7   1        651.80        641.05        15.79 o                         
   4   7   1        518.45        535.39        15.24 o                         
   5   7   1        452.03        418.93         6.56 o                         
   6   7   1        173.46        167.40         3.78 o                         
   7   7   1          1.24          1.57         0.30 o                         
  -6   8   1         96.18         95.58         2.74 o                         
  -5   8   1        120.66        134.84         3.70 o                         
  -4   8   1        940.06        915.03         9.50 o                         
  -3   8   1        185.05        186.14         3.42 o                         
  -2   8   1         14.74         18.30         1.43 o                         
  -1   8   1        173.11        162.69         4.08 o                         
   0   8   1        661.36        695.66        18.58 o                         
   1   8   1        170.54        165.45         4.13 o                         
   2   8   1         14.96         19.64         2.53 o                         
   3   8   1        186.85        184.46         3.58 o                         
   4   8   1        942.11        927.98         9.65 o                         
   5   8   1        120.73        131.23         3.68 o                         
   6   8   1         95.39         93.51         2.73 o                         
  -6   9   1         58.59         60.58         2.04 o                         
  -5   9   1         13.35         13.40         1.19 o                         
  -4   9   1        757.09        769.42         8.77 o                         
  -3   9   1       1563.41       1503.94        14.37 o                         
  -2   9   1         73.70         75.56         4.17 o                         
  -1   9   1        128.88        130.62         3.85 o                         
   0   9   1        187.53        220.53         7.25 o                         
   1   9   1        130.31        134.46         5.92 o                         
   2   9   1         73.53         86.81         5.23 o                         
   3   9   1       1557.11       1491.51        53.88 o                         
   4   9   1        763.50        771.68         9.05 o                         
   5   9   1         13.18         13.32         1.21 o                         
   6   9   1         58.65         59.91         2.05 o                         
  -6  10   1         35.06         34.34         1.38 o                         
  -5  10   1         17.78         18.35         1.33 o                         
  -4  10   1         23.47         22.43         1.55 o                         
  -3  10   1        287.51        273.26         3.50 o                         
  -2  10   1         62.45         60.47         5.02 o                         
  -1  10   1         22.06         18.36         0.90 o                         
   0  10   1        133.32        130.46         4.54 o                         
   1  10   1         22.51         20.86         1.50 o                         
   2  10   1         62.54         60.74         4.12 o                         
   3  10   1        286.63        276.08         5.38 o                         
   4  10   1         23.16         23.16         1.61 o                         
   5  10   1         18.07         20.18         1.41 o                         
   6  10   1         34.07         33.18         1.35 o                         
  -6  11   1         23.69         25.06         0.91 o                         
  -5  11   1        110.44        116.90         2.96 o                         
  -4  11   1        110.39        104.69         3.19 o                         
  -3  11   1         91.91        101.95         2.16 o                         
  -2  11   1       1190.74       1178.26        27.28 o                         
  -1  11   1         85.54         83.01         1.74 o                         
   0  11   1        417.56        388.37         5.49 o                         
   1  11   1         85.30         84.03         2.30 o                         
   2  11   1       1194.49       1215.68        10.64 o                         
   3  11   1         92.62         96.51         3.21 o                         
   4  11   1        111.38        106.63         3.30 o                         
   5  11   1        110.46        114.69         2.96 o                         
   6  11   1         23.66         25.30         0.93 o                         
  -5  12   1        439.43        444.49         4.80 o                         
  -4  12   1        107.91        111.61         2.97 o                         
  -3  12   1        496.11        491.62        12.10 o                         
  -2  12   1        455.40        446.93         4.21 o                         
  -1  12   1         10.19          9.26         0.89 o                         
   0  12   1         29.80         33.33         0.92 o                         
   1  12   1         10.15          8.61         0.88 o                         
   2  12   1        458.91        458.64         6.43 o                         
   3  12   1        493.56        489.19         6.79 o                         
   4  12   1        107.66        107.13         3.01 o                         
   5  12   1        438.42        425.49        15.74 o                         
  -5  13   1        143.58        122.01         1.86 o                         
  -4  13   1        111.92        114.11         1.86 o                         
  -3  13   1        621.22        617.71         4.58 o                         
  -2  13   1        263.99        282.64         4.52 o                         
  -1  13   1        153.76        149.83         3.39 o                         
   0  13   1         37.81         38.27         1.21 o                         
   1  13   1        154.15        152.29         3.40 o                         
   2  13   1        263.70        283.33         4.82 o                         
   3  13   1        625.85        628.61         6.95 o                         
   4  13   1        112.90        115.19         2.67 o                         
   5  13   1        143.07        131.00         2.08 o                         
  -4  14   1          1.80          2.02         0.22 o                         
  -3  14   1         67.05         70.02         1.86 o                         
  -2  14   1        131.73        134.06         3.12 o                         
  -1  14   1         26.12         29.18         1.00 o                         
   0  14   1        226.96        218.47         2.68 o                         
   1  14   1         26.51         28.77         1.01 o                         
   2  14   1        134.86        132.91         2.05 o                         
   3  14   1         65.63         68.41         1.98 o                         
   4  14   1          1.62          1.98         0.24 o                         
  -3  15   1         21.64         22.05         0.71 o                         
  -2  15   1         63.75         63.54         1.27 o                         
  -1  15   1         16.06         13.98         0.61 o                         
   0  15   1         57.55         62.37         1.91 o                         
   1  15   1         15.93         14.64         0.96 o                         
   2  15   1         64.31         63.96         2.41 o                         
   3  15   1         20.75         20.40         0.84 o                         
  -2  16   1          0.64          0.90         0.31 o                         
  -1  16   1        370.82        372.51         4.86 o                         
   0  16   1        227.16        216.39         2.18 o                         
   1  16   1        371.61        361.42         2.65 o                         
   2  16   1          0.75          1.29         0.28 o                         
  -1  17   1        166.09        153.78         2.21 o                         
   1  17   1        168.29        155.23         2.27 o                         
   0   0   2       2521.96       2200.58         7.30 o                         
   1   0   2       4149.57       3800.38         9.08 o                         
   2   0   2        465.28        470.35         4.50 o                         
   3   0   2          2.89         10.54         6.44 o                         
   4   0   2          5.24         12.02         1.60 o                         
   5   0   2        170.35        176.22         3.26 o                         
   6   0   2         20.12         21.54         1.27 o                         
   7   0   2         96.71         99.34         1.58 o                         
  -7   1   2        569.16        583.25         5.50 o                         
  -6   1   2         72.50         71.40         2.32 o                         
  -5   1   2         37.34         39.02         1.56 o                         
  -4   1   2         42.91         48.16         3.27 o                         
  -3   1   2       1179.16       1319.51        49.18 o                         
  -2   1   2       1291.17       1302.45         7.73 o                         
  -1   1   2       1016.95        942.57         7.27 o                         
   0   1   2       1303.23       1178.70         7.88 o                         
   1   1   2       1011.06       1002.30         9.36 o                         
   2   1   2       1296.68       1286.57         7.35 o                         
   3   1   2       1168.26       1292.31         9.38 o                         
   4   1   2         41.57         49.46         2.28 o                         
   5   1   2         37.01         36.50         1.50 o                         
   6   1   2         72.18         70.58         1.62 o                         
   7   1   2        569.76        567.99         4.79 o                         
  -7   2   2         18.21         18.91         0.71 o                         
  -6   2   2         93.32         87.00         2.55 o                         
  -5   2   2        223.29        238.89         3.85 o                         
  -4   2   2        746.77        790.30        13.31 o                         
  -3   2   2       1182.99       1285.76        14.19 o                         
  -2   2   2        887.74        915.30         9.85 o                         
  -1   2   2       2419.26       2305.96        12.03 o                         
   0   2   2       1370.33       1282.29         5.55 o                         
   1   2   2       2421.72       2354.09        13.73 o                         
   2   2   2        892.38        873.67         6.05 o                         
   3   2   2       1184.21       1296.08        20.00 o                         
   4   2   2        741.44        771.57         8.94 o                         
   5   2   2        222.68        226.15         2.84 o                         
   6   2   2         92.70         88.60         1.82 o                         
   7   2   2         18.62         19.83         0.67 o                         
  -7   3   2        111.66        102.06         1.71 o                         
  -6   3   2        784.57        768.45         7.49 o                         
  -5   3   2         26.58         25.41         1.30 o                         
  -4   3   2        296.97        282.81         8.09 o                         
  -3   3   2       1244.79       1374.17        15.02 o                         
  -2   3   2        533.56        559.44         8.10 o                         
  -1   3   2       1854.47       1763.78         8.84 o                         
   0   3   2       6214.27       5043.23        16.16 o                         
   1   3   2       1855.70       1836.29         7.76 o                         
   2   3   2        535.64        557.69         4.98 o                         
   3   3   2       1255.76       1391.53        10.00 o                         
   4   3   2        294.29        279.84         7.31 o                         
   5   3   2         27.27         26.53         0.94 o                         
   6   3   2        789.88        790.18         5.37 o                         
   7   3   2        111.11        101.18         2.32 o                         
  -7   4   2         83.70         91.05         1.46 o                         
  -6   4   2        265.44        280.99         5.29 o                         
  -5   4   2         43.37         43.84         1.71 o                         
  -4   4   2          0.25          0.48         0.60 o                         
  -3   4   2        224.26        244.99         6.58 o                         
  -2   4   2        357.10        401.06         5.49 o                         
  -1   4   2       1599.94       1493.32         7.34 o                         
   0   4   2        108.94        134.12         3.43 o                         
   1   4   2       1594.96       1538.48        18.76 o                         
   2   4   2        359.57        405.41         8.78 o                         
   3   4   2        222.38        241.26         5.74 o                         
   4   4   2          0.24          1.32         0.60 o                         
   5   4   2         43.71         45.81         1.34 o                         
   6   4   2        262.03        269.92         6.18 o                         
   7   4   2         82.96         87.81         2.15 o                         
  -7   5   2         51.41         49.74         1.37 o                         
  -6   5   2        206.12        190.42         3.40 o                         
  -5   5   2        398.38        361.04         4.03 o                         
  -4   5   2         63.20         64.04         3.99 o                         
  -3   5   2        970.52       1059.40        10.99 o                         
  -2   5   2        845.20        895.28         8.79 o                         
  -1   5   2       2089.47       1989.36        15.57 o                         
   0   5   2        551.86        496.25        16.58 o                         
   1   5   2       2085.16       2015.91        20.84 o                         
   2   5   2        844.72        944.16         8.17 o                         
   3   5   2        977.06       1091.00        38.92 o                         
   4   5   2         63.77         61.92         1.27 o                         
   5   5   2        401.54        356.56         3.72 o                         
   6   5   2        206.76        187.94         2.57 o                         
   7   5   2         51.66         48.74         1.57 o                         
  -7   6   2         23.45         25.13         1.41 o                         
  -6   6   2        211.66        223.55         4.52 o                         
  -5   6   2        297.57        286.96         3.60 o                         
  -4   6   2        207.37        197.56         3.63 o                         
  -3   6   2        580.40        645.62        13.20 o                         
  -2   6   2        434.39        468.59         6.69 o                         
  -1   6   2       1689.73       1645.32         6.94 o                         
   0   6   2        880.31        865.55        19.16 o                         
   1   6   2       1694.81       1722.55        19.93 o                         
   2   6   2        433.83        488.46         7.08 o                         
   3   6   2        575.65        643.66        16.54 o                         
   4   6   2        204.38        201.27         2.65 o                         
   5   6   2        297.06        281.36         3.35 o                         
   6   6   2        213.16        216.98         4.36 o                         
   7   6   2         24.24         27.98         1.13 o                         
  -7   7   2          2.11          2.46         0.38 o                         
  -6   7   2        154.38        150.35         3.60 o                         
  -5   7   2         82.89         76.50         1.88 o                         
  -4   7   2        187.69        200.24         4.64 o                         
  -3   7   2        242.52        256.16         7.55 o                         
  -2   7   2        801.30        753.30         8.78 o                         
  -1   7   2       1230.10       1163.51        10.05 o                         
   0   7   2         47.14         39.44         2.52 o                         
   1   7   2       1230.81       1197.73        17.44 o                         
   2   7   2        805.21        775.59        15.99 o                         
   3   7   2        239.68        239.74         9.97 o                         
   4   7   2        186.21        199.36         3.98 o                         
   5   7   2         82.97         76.84         2.83 o                         
   6   7   2        151.09        141.44         3.46 o                         
   7   7   2          2.17          2.71         0.31 o                         
  -6   8   2          4.07          3.55         0.62 o                         
  -5   8   2        132.67        116.37         2.67 o                         
  -4   8   2        202.18        185.72         4.90 o                         
  -3   8   2        515.24        524.14         4.73 o                         
  -2   8   2        509.04        503.76         7.30 o                         
  -1   8   2        487.09        472.85         6.84 o                         
   0   8   2          4.07          5.03         0.75 o                         
   1   8   2        484.95        487.24        11.44 o                         
   2   8   2        512.79        511.00        13.24 o                         
   3   8   2        515.85        517.63         6.08 o                         
   4   8   2        203.07        189.61         4.43 o                         
   5   8   2        130.87        116.35         3.47 o                         
   6   8   2          4.19          3.89         0.64 o                         
  -6   9   2        131.98        149.84         3.16 o                         
  -5   9   2         82.14         82.42         1.82 o                         
  -4   9   2         23.25         24.11         1.08 o                         
  -3   9   2        804.01        798.02         5.83 o                         
  -2   9   2        508.29        471.06        10.25 o                         
  -1   9   2        466.25        453.36         7.05 o                         
   0   9   2        644.32        688.04         8.62 o                         
   1   9   2        464.55        456.04        11.35 o                         
   2   9   2        509.04        482.57         9.15 o                         
   3   9   2        797.19        794.72        24.79 o                         
   4   9   2         23.90         25.65         1.71 o                         
   5   9   2         82.01         86.06         2.95 o                         
   6   9   2        131.57        148.87         3.16 o                         
  -6  10   2         26.73         28.78         1.22 o                         
  -5  10   2         50.74         52.93         2.16 o                         
  -4  10   2        191.80        194.49         2.97 o                         
  -3  10   2       1972.14       1890.22         9.27 o                         
  -2  10   2       1162.50       1126.51        13.90 o                         
  -1  10   2        206.58        191.31         3.25 o                         
   0  10   2          0.69          2.18         2.08 o                         
   1  10   2        204.70        191.31         3.44 o                         
   2  10   2       1161.13       1155.41        27.29 o                         
   3  10   2       1977.83       1947.31        14.37 o                         
   4  10   2        196.58        206.41         4.74 o                         
   5  10   2         53.30         58.80         2.36 o                         
   6  10   2         27.25         28.99         1.23 o                         
  -5  11   2         67.58         65.91         2.18 o                         
  -4  11   2        103.08        100.21         3.41 o                         
  -3  11   2        369.41        372.11         4.14 o                         
  -2  11   2       1933.51       1863.43        28.04 o                         
  -1  11   2         68.53         66.18         1.55 o                         
   0  11   2        478.38        500.37         5.57 o                         
   1  11   2         67.86         65.12         4.87 o                         
   2  11   2       1938.79       1906.82        74.60 o                         
   3  11   2        372.31        375.86         6.29 o                         
   4  11   2        104.13        104.65         3.26 o                         
   5  11   2         67.93         69.82         2.30 o                         
   6  11   2        105.72        119.80         1.94 o                         
  -5  12   2         28.52         32.94         1.27 o                         
  -4  12   2         61.16         56.50         1.46 o                         
  -3  12   2        119.67        116.08         2.21 o                         
  -2  12   2        455.66        469.11         5.35 o                         
  -1  12   2         93.11         92.19         2.74 o                         
   0  12   2         50.58         50.70         1.75 o                         
   1  12   2         93.62         92.80         2.82 o                         
   2  12   2        453.56        478.67         6.65 o                         
   3  12   2        118.72        114.90         3.31 o                         
   4  12   2         60.87         55.55         2.18 o                         
   5  12   2         29.61         34.25         1.96 o                         
  -4  13   2        252.00        249.77         2.81 o                         
  -3  13   2        911.16        921.09         5.61 o                         
  -2  13   2        452.91        454.66         5.81 o                         
  -1  13   2        165.48        172.21         3.72 o                         
   0  13   2        409.48        385.61         3.87 o                         
   1  13   2        166.08        172.37         3.74 o                         
   2  13   2        452.43        457.10         6.21 o                         
   3  13   2        908.74        929.58         8.55 o                         
   4  13   2        251.18        247.74         3.93 o                         
   5  13   2        235.08        236.48         2.78 o                         
  -4  14   2        218.02        196.74         2.59 o                         
  -3  14   2        300.27        291.03         3.06 o                         
  -2  14   2        241.66        242.49         4.28 o                         
  -1  14   2        218.91        226.27         2.71 o                         
   0  14   2        134.10        137.71         2.15 o                         
   1  14   2        217.78        230.09         2.88 o                         
   2  14   2        241.60        245.66         4.09 o                         
   3  14   2        295.74        281.08         4.06 o                         
   4  14   2        216.31        201.45         9.71 o                         
  -3  15   2        145.66        140.68         3.45 o                         
  -2  15   2         58.42         56.93         1.41 o                         
  -1  15   2        379.61        376.23         4.56 o                         
   0  15   2         29.47         26.56         1.30 o                         
   1  15   2        380.25        370.41         5.93 o                         
   2  15   2         58.42         56.71         1.48 o                         
   3  15   2        147.21        142.31         6.47 o                         
  -2  16   2         87.55         82.49         5.75 o                         
  -1  16   2         25.16         26.97         0.88 o                         
   0  16   2         14.40         12.74         0.56 o                         
   1  16   2         25.75         27.55         1.09 o                         
   2  16   2         87.59         85.78         1.73 o                         
   1   0   3          0.19          1.30         0.36 o                         
   2   0   3        271.76        271.38         5.24 o                         
   3   0   3          2.20          3.31         0.78 o                         
   4   0   3         62.96         61.28         3.70 o                         
   5   0   3        309.53        320.32         4.50 o                         
   6   0   3         68.80         68.09         1.63 o                         
   7   0   3         29.94         30.86         1.20 o                         
  -7   1   3          1.34          1.79         0.29 o                         
  -6   1   3        164.56        169.27         3.67 o                         
  -5   1   3        325.34        336.03         4.66 o                         
  -4   1   3         91.45        109.52         4.95 o                         
  -3   1   3        529.29        551.98         9.34 o                         
  -2   1   3       1093.59       1100.92        10.73 o                         
  -1   1   3       4577.24       4004.78       103.64 o                         
   0   1   3       3406.58       3101.95        56.47 o                         
   1   1   3       4565.06       4268.00         9.08 o                         
   2   1   3       1099.43       1100.88        14.12 o                         
   3   1   3        526.05        546.24         7.03 o                         
   4   1   3         89.58        104.84         3.30 o                         
   5   1   3        325.38        324.60         4.49 o                         
   6   1   3        164.28        172.25         2.50 o                         
   7   1   3          1.23          1.65         0.35 o                         
  -7   2   3         85.43         84.15         1.50 o                         
  -6   2   3       1223.14       1235.96         9.81 o                         
  -5   2   3       1712.56       1769.51        10.75 o                         
  -4   2   3        110.03        142.18         5.78 o                         
  -3   2   3        470.87        523.72         9.30 o                         
  -2   2   3       2371.14       2444.32        16.81 o                         
  -1   2   3      10672.51       8631.86        24.55 o                         
   0   2   3       7319.60       5884.32       152.40 o                         
   1   2   3      10649.29       9487.55        20.88 o                         
   2   2   3       2357.82       2322.12        16.53 o                         
   3   2   3        474.82        520.33         5.98 o                         
   4   2   3        111.23        146.51         9.44 o                         
   5   2   3       1713.03       1742.92         8.03 o                         
   6   2   3       1215.21       1202.78         6.64 o                         
   7   2   3         86.93         84.30         1.87 o                         
  -7   3   3        136.80        137.00         1.88 o                         
  -6   3   3        126.66        153.81         3.48 o                         
  -5   3   3         21.18         23.58         1.28 o                         
  -4   3   3        651.88        643.34        12.52 o                         
  -3   3   3        180.60        208.03         6.03 o                         
  -2   3   3       1539.43       1572.49        14.31 o                         
  -1   3   3         50.09         53.69         1.49 o                         
   0   3   3       2825.34       2552.58         6.87 o                         
   1   3   3         50.02         59.82         1.26 o                         
   2   3   3       1534.53       1587.38         8.21 o                         
   3   3   3        180.02        206.58         3.78 o                         
   4   3   3        651.34        627.09        10.79 o                         
   5   3   3         20.55         22.55         0.95 o                         
   6   3   3        126.60        140.56         3.37 o                         
   7   3   3        137.09        127.96         3.21 o                         
  -7   4   3         25.53         24.66         0.86 o                         
  -6   4   3        100.43        101.94         2.89 o                         
  -5   4   3         78.19         69.27         2.49 o                         
  -4   4   3         16.09         15.69         2.04 o                         
  -3   4   3        673.83        731.74        11.97 o                         
  -2   4   3        953.67       1030.78        17.89 o                         
  -1   4   3        271.14        267.10         2.74 o                         
   0   4   3        405.21        369.33         3.87 o                         
   1   4   3        271.21        287.65         6.20 o                         
   2   4   3        954.88       1067.12         7.96 o                         
   3   4   3        672.18        749.69         9.75 o                         
   4   4   3         15.48         14.27         1.65 o                         
   5   4   3         78.29         69.38         1.66 o                         
   6   4   3        101.40        101.29         1.94 o                         
   7   4   3         25.99         24.05         1.07 o                         
  -7   5   3        139.30        133.71         3.06 o                         
  -6   5   3         92.25         98.25         1.99 o                         
  -5   5   3         84.40         78.45         2.66 o                         
  -4   5   3        190.66        173.66         3.27 o                         
  -3   5   3        672.69        733.52        18.64 o                         
  -2   5   3       1024.89       1053.57         9.44 o                         
  -1   5   3       1092.54       1077.76         8.18 o                         
   0   5   3        323.12        321.06         9.63 o                         
   1   5   3       1092.42       1163.12        20.30 o                         
   2   5   3       1023.71       1093.84        21.08 o                         
   3   5   3        672.54        759.49         8.56 o                         
   4   5   3        189.16        175.57         2.35 o                         
   5   5   3         85.19         77.52         2.18 o                         
   6   5   3         90.71         92.54         2.68 o                         
   7   5   3        140.74        131.15         2.41 o                         
  -7   6   3         87.54         75.47         3.86 o                         
  -6   6   3         43.18         51.09         1.40 o                         
  -5   6   3         83.37         84.15         1.99 o                         
  -4   6   3        558.23        573.60         6.90 o                         
  -3   6   3       2762.94       2810.99        25.13 o                         
  -2   6   3        107.35        123.20        15.23 o                         
  -1   6   3       1352.88       1363.41         7.71 o                         
   0   6   3       3333.29       3461.63        45.62 o                         
   1   6   3       1363.54       1428.22         8.52 o                         
   2   6   3        104.35        102.71         5.84 o                         
   3   6   3       2758.81       2817.74        34.25 o                         
   4   6   3        553.36        571.12         4.39 o                         
   5   6   3         83.95         81.83         1.83 o                         
   6   6   3         42.49         49.03         2.05 o                         
   7   6   3         88.54         75.35         3.11 o                         
  -7   7   3         31.97         29.25         1.09 o                         
  -6   7   3        114.54        108.24         1.90 o                         
  -5   7   3         20.93         15.64         0.89 o                         
  -4   7   3        561.74        570.39         4.65 o                         
  -3   7   3         52.47         44.46         3.29 o                         
  -2   7   3         88.20        102.60         4.65 o                         
  -1   7   3        190.88        194.28         5.03 o                         
   0   7   3        147.12        149.01         3.54 o                         
   1   7   3        189.26        196.72         7.40 o                         
   2   7   3         87.83        125.01         6.65 o                         
   3   7   3         51.09         41.82         4.30 o                         
   4   7   3        556.16        567.43        23.72 o                         
   5   7   3         20.92         17.78         1.39 o                         
   6   7   3        112.68        104.92         2.95 o                         
   7   7   3         30.06         27.75         0.98 o                         
  -6   8   3        118.68        123.31         3.00 o                         
  -5   8   3         19.37         19.19         0.97 o                         
  -4   8   3          5.02          5.46         0.57 o                         
  -3   8   3        210.91        211.76         2.71 o                         
  -2   8   3        138.00        130.50         5.40 o                         
  -1   8   3         98.77         96.46         2.99 o                         
   0   8   3        537.58        537.11        14.43 o                         
   1   8   3         98.06         99.77         5.41 o                         
   2   8   3        136.81        130.06         6.97 o                         
   3   8   3        210.66        207.69         3.93 o                         
   4   8   3          5.13          5.59         0.87 o                         
   5   8   3         19.97         20.46         1.48 o                         
   6   8   3        120.59        125.32         3.08 o                         
  -6   9   3         94.78         99.23         2.50 o                         
  -5   9   3         20.91         19.17         0.91 o                         
  -4   9   3         90.03         90.09         2.08 o                         
  -3   9   3        853.72        840.96         7.52 o                         
  -2   9   3        497.48        485.62         5.66 o                         
  -1   9   3         45.49         43.42         3.43 o                         
   0   9   3         49.10         47.57         2.22 o                         
   1   9   3         45.69         44.46         3.71 o                         
   2   9   3        496.69        502.28         9.40 o                         
   3   9   3        854.20        852.57        28.55 o                         
   4   9   3         89.34         87.60         3.11 o                         
   5   9   3         20.60         19.19         1.44 o                         
   6   9   3         95.03        102.61         2.56 o                         
  -6  10   3         48.56         57.86         1.66 o                         
  -5  10   3        383.29        376.58         3.64 o                         
  -4  10   3        307.37        309.54         3.48 o                         
  -3  10   3        305.57        290.35         3.65 o                         
  -2  10   3         90.00         85.32         1.71 o                         
  -1  10   3        106.93        107.06         1.84 o                         
   0  10   3        535.84        566.59        12.72 o                         
   1  10   3        109.33        116.02         5.06 o                         
   2  10   3         90.56         88.81         2.61 o                         
   3  10   3        307.52        304.61         5.75 o                         
   4  10   3        311.69        324.26         5.95 o                         
   5  10   3        380.71        376.71         5.81 o                         
   6  10   3         49.68         60.91         1.17 o                         
  -5  11   3         85.51         84.17         1.52 o                         
  -4  11   3         93.24         92.32         1.61 o                         
  -3  11   3         92.82         93.45         2.09 o                         
  -2  11   3        878.12        876.50         8.55 o                         
  -1  11   3          1.05          1.00         0.27 o                         
   0  11   3         24.25         32.45         1.56 o                         
   1  11   3          1.11         -0.04         1.25 o                         
   2  11   3        881.73        892.73         9.31 o                         
   3  11   3         91.25         98.10         3.24 o                         
   4  11   3         94.22         92.46         3.04 o                         
   5  11   3         83.41         86.33         2.50 o                         
  -5  12   3          7.23          8.26         0.63 o                         
  -4  12   3         19.53         20.30         0.69 o                         
  -3  12   3         72.32         74.80         2.51 o                         
  -2  12   3        151.37        152.65         3.61 o                         
  -1  12   3        165.44        178.27         3.93 o                         
   0  12   3        279.45        283.42         3.47 o                         
   1  12   3        164.49        168.19         3.85 o                         
   2  12   3        151.77        153.06         3.81 o                         
   3  12   3         72.52         78.72         2.75 o                         
   4  12   3         19.41         20.29         0.84 o                         
   5  12   3          7.49          8.24         0.47 o                         
  -4  13   3        102.34        100.79         2.45 o                         
  -3  13   3        107.85        101.56         2.77 o                         
  -2  13   3         40.94         46.98         1.94 o                         
  -1  13   3         11.93         15.50         1.19 o                         
   0  13   3         12.68         17.71         0.87 o                         
   1  13   3         11.88         13.75         1.10 o                         
   2  13   3         41.42         44.30         1.97 o                         
   3  13   3        105.95        100.91         2.86 o                         
   4  13   3        102.77        105.02         2.56 o                         
   5  13   3        101.92         98.42         1.76 o                         
  -4  14   3        117.57        108.38         1.85 o                         
  -3  14   3          4.19          5.76         0.48 o                         
  -2  14   3        341.86        370.24         5.38 o                         
  -1  14   3        138.30        143.11         3.26 o                         
   0  14   3        227.31        218.76         3.66 o                         
   1  14   3        137.80        144.33         2.33 o                         
   2  14   3        336.99        356.25         4.98 o                         
   3  14   3          3.73          5.13         0.62 o                         
   4  14   3        117.52        112.66         8.15 o                         
  -3  15   3          7.07          7.64         0.61 o                         
  -2  15   3         59.00         60.84         1.43 o                         
  -1  15   3         36.40         37.68         1.16 o                         
   0  15   3         49.02         46.76         1.29 o                         
   1  15   3         36.09         36.62         1.03 o                         
   2  15   3         59.09         58.94         1.26 o                         
   3  15   3          6.51          7.55         0.42 o                         
  -2  16   3         43.66         43.77         2.09 o                         
  -1  16   3         25.72         27.63         0.88 o                         
   0  16   3         60.59         61.39         1.19 o                         
   1  16   3         24.44         26.42         1.09 o                         
   2  16   3         42.25         44.02         1.27 o                         
   0  17   3         62.75         59.25         1.40 o                         
   0   0   4         14.41         12.73         1.63 o                         
   1   0   4         31.58         31.42         1.41 o                         
   2   0   4          5.41          5.04         0.77 o                         
   3   0   4        120.15        126.46         4.51 o                         
   4   0   4          6.33          6.37         1.26 o                         
   5   0   4        483.65        522.75         8.25 o                         
   6   0   4         67.21         68.22         1.66 o                         
   7   0   4         13.54         12.67         0.80 o                         
  -7   1   4        207.58        213.83         4.84 o                         
  -6   1   4        102.08        106.52         2.98 o                         
  -5   1   4       1538.26       1603.16        10.42 o                         
  -4   1   4          2.36          3.08         0.92 o                         
  -3   1   4         25.02         22.35         1.95 o                         
  -2   1   4       1056.45       1059.48        11.02 o                         
  -1   1   4       1614.70       1532.40         8.77 o                         
   0   1   4       1597.58       1405.36         6.18 o                         
   1   1   4       1609.67       1565.23         8.93 o                         
   2   1   4       1051.67       1044.80        17.61 o                         
   3   1   4         25.59         35.67         2.05 o                         
   4   1   4          2.10          3.50         1.00 o                         
   5   1   4       1538.11       1564.91        10.05 o                         
   6   1   4        104.38        109.59         2.87 o                         
   7   1   4        207.58        209.16         3.05 o                         
  -7   2   4        284.89        287.10         3.00 o                         
  -6   2   4        525.58        532.78         6.62 o                         
  -5   2   4        715.64        743.68         7.14 o                         
  -4   2   4        627.61        657.95        12.58 o                         
  -3   2   4       2212.19       2354.77        20.25 o                         
  -2   2   4       3090.78       3314.19        20.29 o                         
  -1   2   4      26816.40      18494.55        25.20 o                         
   2   2   4       3086.65       3222.65        11.43 o                         
   3   2   4       2205.89       2354.95        12.67 o                         
   4   2   4        627.30        630.23        11.99 o                         
   5   2   4        708.04        709.94         7.43 o                         
   6   2   4        527.10        531.86         6.69 o                         
   7   2   4        285.84        270.69         3.38 o                         
  -7   3   4        234.01        227.07         2.75 o                         
  -6   3   4         89.12         89.04         2.72 o                         
  -5   3   4        256.90        258.75         4.25 o                         
  -4   3   4         72.67         76.07         4.43 o                         
  -3   3   4        410.21        492.62         9.54 o                         
  -2   3   4       2522.78       2624.03        19.00 o                         
  -1   3   4       6878.78       6007.02        75.02 o                         
   0   3   4         41.69         40.35         0.87 o                         
   1   3   4       6883.13       6468.71        16.08 o                         
   2   3   4       2524.58       2609.39        10.22 o                         
   3   3   4        411.92        492.86         5.75 o                         
   4   3   4         73.40         73.06         3.62 o                         
   5   3   4        256.19        251.07         6.06 o                         
   6   3   4         88.99         83.95         2.40 o                         
   7   3   4        234.01        214.66         3.93 o                         
  -7   4   4         20.18         19.16         1.37 o                         
  -6   4   4          4.10          4.70         0.52 o                         
  -5   4   4         10.79         10.01         1.03 o                         
  -4   4   4         11.44         11.11         1.77 o                         
  -3   4   4        145.75        157.31         5.74 o                         
  -2   4   4        296.78        294.85         5.17 o                         
  -1   4   4        713.05        704.46         5.29 o                         
   0   4   4        155.06        149.33         3.73 o                         
   1   4   4        711.34        724.81         3.99 o                         
   2   4   4        298.82        305.93         4.09 o                         
   3   4   4        145.87        162.42         4.36 o                         
   4   4   4         11.03         10.92         0.84 o                         
   5   4   4         10.55          9.82         0.66 o                         
   6   4   4          4.25          4.22         0.45 o                         
   7   4   4         19.90         18.14         0.92 o                         
  -7   5   4        186.15        188.63         5.86 o                         
  -6   5   4        113.65        113.72         2.17 o                         
  -5   5   4        108.84        111.00         3.23 o                         
  -4   5   4        251.87        253.24         4.08 o                         
  -3   5   4        664.47        694.52        12.55 o                         
  -2   5   4       1013.29       1040.15        12.21 o                         
  -1   5   4       1156.24       1149.89         7.88 o                         
   0   5   4        429.99        475.80        11.90 o                         
   1   5   4       1152.31       1190.01        17.12 o                         
   2   5   4       1016.49       1067.21        18.44 o                         
   3   5   4        665.38        695.93        16.79 o                         
   4   5   4        249.56        256.16         2.89 o                         
   5   5   4        107.75        106.48         2.09 o                         
   6   5   4        114.26        110.06         1.97 o                         
   7   5   4        185.66        174.60         8.56 o                         
  -7   6   4        637.90        631.11        14.80 o                         
  -6   6   4        771.84        780.00        19.38 o                         
  -5   6   4        153.68        130.07         2.49 o                         
  -4   6   4         31.87         29.50         1.46 o                         
  -3   6   4        354.40        390.66         9.70 o                         
  -2   6   4       1785.28       1777.61        39.69 o                         
  -1   6   4       1087.34       1095.13         6.89 o                         
   0   6   4         30.95         48.45         2.21 o                         
   1   6   4       1080.40       1109.99        17.41 o                         
   2   6   4       1787.13       1766.18        25.00 o                         
   3   6   4        353.61        364.35        12.76 o                         
   4   6   4         31.55         29.62         1.07 o                         
   5   6   4        154.65        131.38         3.91 o                         
   6   6   4        765.00        751.05         7.76 o                         
   7   6   4        641.26        619.58         4.83 o                         
  -7   7   4        189.42        176.27         2.54 o                         
  -6   7   4         18.17         18.89         0.83 o                         
  -5   7   4        227.71        205.79         3.12 o                         
  -4   7   4       1338.94       1292.33         7.66 o                         
  -3   7   4        454.49        434.71        10.73 o                         
  -2   7   4        259.32        258.78         7.66 o                         
  -1   7   4        185.11        172.16         6.12 o                         
   0   7   4        563.55        579.71         6.49 o                         
   1   7   4        189.17        184.19         7.36 o                         
   2   7   4        258.81        265.83         9.94 o                         
   3   7   4        462.96        427.24         5.42 o                         
   4   7   4       1337.04       1268.88         7.10 o                         
   5   7   4        226.29        202.76         4.53 o                         
   6   7   4         18.07         18.32         1.23 o                         
   7   7   4        188.83        163.29         2.24 o                         
  -6   8   4         30.70         34.93         1.01 o                         
  -5   8   4         34.98         33.15         1.79 o                         
  -4   8   4        317.84        309.58         4.73 o                         
  -3   8   4        394.83        384.03         4.05 o                         
  -2   8   4         73.45         70.55         4.16 o                         
  -1   8   4        270.16        264.33         8.05 o                         
   0   8   4        199.90        197.53         4.05 o                         
   1   8   4        269.50        274.39         9.24 o                         
   2   8   4         74.02         64.13         5.02 o                         
   3   8   4        391.68        378.86         5.40 o                         
   4   8   4        317.64        301.75         5.61 o                         
   5   8   4         34.55         30.66         1.82 o                         
   6   8   4         30.17         34.37         1.59 o                         
  -6   9   4         61.83         64.94         1.95 o                         
  -5   9   4         31.97         26.35         1.06 o                         
  -4   9   4        423.93        421.54         4.48 o                         
  -3   9   4         93.34         89.13         1.98 o                         
  -2   9   4        244.47        238.07         3.72 o                         
  -1   9   4        245.78        230.56         7.99 o                         
   0   9   4          0.03          1.89         0.91 o                         
   1   9   4        244.58        232.96         8.74 o                         
   2   9   4        246.91        250.50         7.49 o                         
   3   9   4         93.53         89.67         3.86 o                         
   4   9   4        425.21        430.24         6.90 o                         
   5   9   4         33.14         29.89         1.75 o                         
   6   9   4         62.58         67.82         1.40 o                         
  -6  10   4          7.24          8.80         0.63 o                         
  -5  10   4         51.75         48.08         1.32 o                         
  -4  10   4        112.22        121.88         1.91 o                         
  -3  10   4        125.54        118.78         2.35 o                         
  -2  10   4        137.89        142.65         3.02 o                         
  -1  10   4        179.41        177.65         2.43 o                         
   0  10   4        736.74        725.65         7.94 o                         
   1  10   4        179.83        178.54         5.73 o                         
   2  10   4        137.94        148.70         5.50 o                         
   3  10   4        127.65        122.31         3.67 o                         
   4  10   4        115.70        121.63         3.66 o                         
   5  10   4         54.46         50.21         2.10 o                         
   6  10   4          7.97          9.42         0.46 o                         
  -5  11   4         21.62         20.34         0.76 o                         
  -4  11   4        170.09        172.95         2.18 o                         
  -3  11   4       1019.23       1041.45        10.53 o                         
  -2  11   4        538.09        538.23         6.93 o                         
  -1  11   4         96.67        105.17         1.93 o                         
   0  11   4        344.70        351.51         3.83 o                         
   1  11   4         98.84        109.52         5.83 o                         
   2  11   4        540.66        546.23         7.32 o                         
   3  11   4       1024.56       1063.84        10.55 o                         
   4  11   4        169.25        179.59         4.17 o                         
   5  11   4         22.00         21.49         0.83 o                         
  -5  12   4        132.75        125.58         2.12 o                         
  -4  12   4         16.99         17.36         0.64 o                         
  -3  12   4        152.91        154.45         3.75 o                         
  -2  12   4         82.30         90.27         2.83 o                         
  -1  12   4         31.67         30.60         1.68 o                         
   0  12   4          0.01          0.38         0.29 o                         
   1  12   4         31.36         28.61         1.62 o                         
   2  12   4         81.17         87.57         2.91 o                         
   3  12   4        150.50        153.57         3.81 o                         
   4  12   4         16.46         16.41         0.75 o                         
   5  12   4        131.91        125.65         7.61 o                         
  -4  13   4         15.62         15.03         0.63 o                         
  -3  13   4         62.77         58.34         1.58 o                         
  -2  13   4        238.20        242.20         4.44 o                         
  -1  13   4          0.99          0.78         0.43 o                         
   0  13   4        714.93        716.49         5.47 o                         
   1  13   4          0.84          0.97         0.30 o                         
   2  13   4        241.08        244.61         4.57 o                         
   3  13   4         63.00         61.68         2.24 o                         
   4  13   4         15.82         15.38         1.01 o                         
   5  13   4          3.10          3.07         0.34 o                         
  -3  14   4         87.60        100.31         1.81 o                         
  -2  14   4        132.38        143.50         2.50 o                         
  -1  14   4         68.99         74.33         2.39 o                         
   0  14   4         45.94         46.80         1.32 o                         
   1  14   4         67.39         72.37         1.67 o                         
   2  14   4        127.95        138.67         3.12 o                         
   3  14   4         90.00        101.57         2.46 o                         
   4  14   4        203.58        207.16         2.85 o                         
  -3  15   4        233.50        235.24         6.05 o                         
  -2  15   4         65.87         65.09         1.46 o                         
  -1  15   4         88.94         87.50         1.74 o                         
   0  15   4        957.67        934.19         5.64 o                         
   1  15   4         88.73         82.96         1.56 o                         
   2  15   4         65.96         65.21         2.46 o                         
   3  15   4        232.75        240.21         3.22 o                         
  -2  16   4         58.26         58.71         1.09 o                         
  -1  16   4         13.53         16.18         0.67 o                         
   0  16   4         28.56         27.26         1.07 o                         
   1  16   4         13.38         15.58         0.85 o                         
   2  16   4         58.79         60.48         1.47 o                         
   0  17   4         15.09         16.56         0.74 o                         
   1   0   5        200.89        204.19         3.74 o                         
   2   0   5        825.82        863.55         9.75 o                         
   3   0   5         11.30         12.15         1.50 o                         
   4   0   5          0.43          3.56         1.03 o                         
   5   0   5        752.34        771.00         7.25 o                         
   6   0   5          2.66          3.48         0.45 o                         
   7   0   5        140.56        141.73         2.57 o                         
  -7   1   5        192.30        195.51         4.61 o                         
  -6   1   5        260.66        262.80         4.72 o                         
  -5   1   5        187.93        183.41         3.60 o                         
  -4   1   5         85.70         99.67         4.92 o                         
  -3   1   5        103.36        122.39         4.59 o                         
  -2   1   5       1165.77       1211.28        12.14 o                         
  -1   1   5        509.45        518.51         5.41 o                         
   0   1   5        390.31        434.13         2.71 o                         
   1   1   5        510.79        542.34         5.55 o                         
   2   1   5       1167.09       1166.34        10.95 o                         
   3   1   5        105.46        122.73         4.44 o                         
   4   1   5         84.25         89.78         4.55 o                         
   5   1   5        186.73        177.53         5.33 o                         
   6   1   5        258.52        267.33         4.50 o                         
   7   1   5        192.71        189.05         2.91 o                         
  -7   2   5        112.23        122.75         1.80 o                         
  -6   2   5        166.87        174.71         3.86 o                         
  -5   2   5        211.20        230.17         4.06 o                         
  -4   2   5        837.86        843.73        14.51 o                         
  -3   2   5         47.76         53.32         3.15 o                         
  -2   2   5        832.74        800.29        10.52 o                         
  -1   2   5       1192.96       1177.92         9.78 o                         
   0   2   5       1910.87       1731.76        10.12 o                         
   1   2   5       1183.30       1242.67        15.79 o                         
   2   2   5        841.28        875.38         9.35 o                         
   3   2   5         47.61         55.36         2.94 o                         
   4   2   5        836.90        837.46        13.73 o                         
   5   2   5        205.13        216.63         2.96 o                         
   6   2   5        166.96        179.71         3.60 o                         
   7   2   5        109.98        115.98         2.23 o                         
  -7   3   5         53.78         56.52         1.20 o                         
  -6   3   5         62.06         62.12         2.31 o                         
  -5   3   5         98.96         97.79         3.07 o                         
  -4   3   5         57.78         54.94         3.85 o                         
  -3   3   5        263.28        287.89         7.69 o                         
  -2   3   5       1868.90       1901.27        26.15 o                         
  -1   3   5       4849.57       4311.53        22.12 o                         
   0   3   5       1382.57       1271.96         6.50 o                         
   1   3   5       4861.30       4622.02        34.73 o                         
   2   3   5       1874.73       1906.26         8.51 o                         
   3   3   5        260.31        284.38         4.33 o                         
   4   3   5         59.30         53.38         1.23 o                         
   5   3   5        100.98         99.62         1.97 o                         
   6   3   5         61.42         61.46         1.49 o                         
   7   3   5         54.08         55.14         1.48 o                         
  -7   4   5         57.87         59.22         1.19 o                         
  -6   4   5        356.83        376.00        13.40 o                         
  -5   4   5        117.52        108.98         3.26 o                         
  -4   4   5        167.73        163.81         3.31 o                         
  -3   4   5        121.89        123.08         5.23 o                         
  -2   4   5        468.66        478.99         9.05 o                         
  -1   4   5       1777.01       1736.15        17.81 o                         
   0   4   5         33.41         27.95         0.78 o                         
   1   4   5       1784.58       1812.11        20.61 o                         
   2   4   5        468.38        483.65        12.07 o                         
   3   4   5        120.85        123.63         6.82 o                         
   4   4   5        166.65        158.72         3.05 o                         
   5   4   5        117.49        108.78         2.17 o                         
   6   4   5        359.64        363.23        10.14 o                         
   7   4   5         59.17         55.61         1.48 o                         
  -7   5   5          5.29          4.91         0.35 o                         
  -6   5   5         88.58         85.60         1.88 o                         
  -5   5   5        318.59        309.74         5.48 o                         
  -4   5   5        420.27        426.42         5.45 o                         
  -3   5   5         22.75         24.28         2.47 o                         
  -2   5   5        388.35        382.02         8.65 o                         
  -1   5   5        692.42        729.68         6.67 o                         
   0   5   5        700.29        655.72        11.34 o                         
   1   5   5        689.16        763.03        14.20 o                         
   2   5   5        391.71        405.17        11.72 o                         
   3   5   5         22.70         24.52         3.30 o                         
   4   5   5        422.71        430.88         6.86 o                         
   5   5   5        316.83        295.52         3.48 o                         
   6   5   5         90.12         84.72         1.75 o                         
   7   5   5          5.29          4.46         0.45 o                         
  -7   6   5        127.01        125.06         3.06 o                         
  -6   6   5         70.63         72.95         1.68 o                         
  -5   6   5        198.23        188.90         3.00 o                         
  -4   6   5        276.23        282.49         4.54 o                         
  -3   6   5        515.49        550.98        11.97 o                         
  -2   6   5        717.60        763.73         7.56 o                         
  -1   6   5        991.74       1053.21        17.99 o                         
   0   6   5        187.78        250.44         7.44 o                         
   1   6   5        999.68       1087.92        17.65 o                         
   2   6   5        715.11        801.22        17.24 o                         
   3   6   5        517.90        521.02        15.55 o                         
   4   6   5        273.00        266.52         3.10 o                         
   5   6   5        198.19        186.13         2.95 o                         
   6   6   5         68.16         69.73         2.32 o                         
   7   6   5        126.63        117.68         2.00 o                         
  -6   7   5        170.84        159.51         2.33 o                         
  -5   7   5        172.12        161.59         2.76 o                         
  -4   7   5       1974.21       1977.95        15.14 o                         
  -3   7   5        233.49        218.30         3.72 o                         
  -2   7   5         62.29         60.96         3.85 o                         
  -1   7   5         92.62         99.26         4.74 o                         
   0   7   5       1282.53       1294.97        17.78 o                         
   1   7   5         94.56        104.75         5.73 o                         
   2   7   5         60.54         60.25         4.89 o                         
   3   7   5        228.29        207.07         3.84 o                         
   4   7   5       1968.21       1917.42         8.47 o                         
   5   7   5        173.24        157.05         3.97 o                         
   6   7   5        169.69        161.06         3.42 o                         
  -6   8   5        112.95        123.46         1.87 o                         
  -5   8   5         58.48         50.81         2.16 o                         
  -4   8   5        302.20        298.04         6.61 o                         
  -3   8   5        377.70        366.33         3.63 o                         
  -2   8   5         81.12         78.28         4.57 o                         
  -1   8   5        156.66        160.52         6.44 o                         
   0   8   5         95.06         83.97         4.85 o                         
   1   8   5        157.44        164.72         7.34 o                         
   2   8   5         82.07         83.79         5.86 o                         
   3   8   5        380.28        363.99         5.60 o                         
   4   8   5        302.88        299.21         5.62 o                         
   5   8   5         57.70         50.44         2.28 o                         
   6   8   5        113.59        126.15         2.83 o                         
  -6   9   5         61.72         58.42         1.93 o                         
  -5   9   5         99.97         89.11         1.90 o                         
  -4   9   5        389.57        396.25         4.34 o                         
  -3   9   5       1007.85        936.70         7.62 o                         
  -2   9   5         43.13         43.43         1.65 o                         
  -1   9   5        552.99        520.13        12.22 o                         
   0   9   5        106.21         96.30         5.48 o                         
   1   9   5        554.11        527.59        13.44 o                         
   2   9   5         43.30         44.72         1.85 o                         
   3   9   5       1011.58        973.81        23.05 o                         
   4   9   5        390.49        393.70         6.57 o                         
   5   9   5        100.32         93.74         2.97 o                         
   6   9   5         61.23         61.02         1.26 o                         
  -6  10   5         97.29         90.90         1.77 o                         
  -5  10   5        145.64        137.11         2.17 o                         
  -4  10   5        111.27        111.69         1.81 o                         
  -3  10   5        122.57        121.85         2.35 o                         
  -2  10   5        385.87        352.98         7.94 o                         
  -1  10   5        142.85        141.53         2.22 o                         
   0  10   5         50.66         62.10         2.00 o                         
   1  10   5        142.76        139.51         3.11 o                         
   2  10   5        392.80        367.20         5.36 o                         
   3  10   5        121.17        124.56         3.66 o                         
   4  10   5        112.70        117.06         3.50 o                         
   5  10   5        145.24        143.04         2.31 o                         
   6  10   5         96.10         94.84         2.01 o                         
  -5  11   5         63.83         65.00         1.30 o                         
  -4  11   5          5.74          7.08         0.46 o                         
  -3  11   5       1101.56       1094.40         7.50 o                         
  -2  11   5        578.43        561.11         7.18 o                         
  -1  11   5         95.48         95.01         1.87 o                         
   0  11   5          0.13          0.38         0.35 o                         
   1  11   5         95.12         90.79         2.59 o                         
   2  11   5        580.59        563.71         7.47 o                         
   3  11   5       1104.74       1113.70         6.87 o                         
   4  11   5          5.79          7.43         0.60 o                         
   5  11   5         64.16         65.52         1.38 o                         
  -5  12   5         30.12         29.44         0.97 o                         
  -4  12   5          3.03          2.81         0.36 o                         
  -3  12   5        206.21        205.88         3.16 o                         
  -2  12   5        321.40        323.43         5.42 o                         
  -1  12   5        150.85        157.36         3.83 o                         
   0  12   5         27.83         34.20         1.26 o                         
   1  12   5        152.74        155.29         4.59 o                         
   2  12   5        318.15        322.71         5.58 o                         
   3  12   5        202.87        208.29         4.36 o                         
   4  12   5          2.92          2.59         0.35 o                         
   5  12   5         30.62         30.47         2.29 o                         
  -4  13   5        162.06        161.92         1.97 o                         
  -3  13   5        470.17        457.73         4.34 o                         
  -2  13   5         34.60         36.66         1.09 o                         
  -1  13   5        157.78        154.66         3.69 o                         
   0  13   5        266.36        246.62         2.73 o                         
   1  13   5        159.21        154.54         2.10 o                         
   2  13   5         34.78         35.03         1.76 o                         
   3  13   5        471.18        461.37         5.93 o                         
   4  13   5        160.68        166.68         3.10 o                         
  -3  14   5        127.53        126.04         2.00 o                         
  -2  14   5        146.08        159.26         2.60 o                         
  -1  14   5        578.70        589.72         8.10 o                         
   0  14   5         17.19         20.09         0.95 o                         
   1  14   5        575.03        585.16         5.92 o                         
   2  14   5        144.81        154.28         2.94 o                         
   3  14   5        129.93        130.81         2.76 o                         
   4  14   5        180.82        177.01         1.79 o                         
  -3  15   5        146.83        144.90         3.95 o                         
  -2  15   5          3.62          4.36         0.42 o                         
  -1  15   5        296.49        299.78         3.17 o                         
   0  15   5         74.99         72.71         1.56 o                         
   1  15   5        299.17        303.54         2.95 o                         
   2  15   5          3.43          4.57         0.57 o                         
   3  15   5        148.13        148.36         1.68 o                         
  -2  16   5         34.20         35.23         0.82 o                         
  -1  16   5         32.15         28.68         0.85 o                         
   0  16   5         48.29         42.40         1.11 o                         
   1  16   5         33.49         31.34         1.17 o                         
   2  16   5         33.70         35.10         1.11 o                         
   0   0   6       1259.42       1198.73        22.49 o                         
   1   0   6        596.04        618.30         6.92 o                         
   2   0   6        131.19        125.44         3.83 o                         
   3   0   6         77.75         97.29         4.12 o                         
   4   0   6        216.62        251.14         7.84 o                         
   5   0   6        461.25        468.65         5.77 o                         
   6   0   6          4.83          6.08         0.62 o                         
   7   0   6         57.69         62.34         1.69 o                         
  -7   1   6        426.01        437.53         4.46 o                         
  -6   1   6         94.97        100.12         2.93 o                         
  -5   1   6        110.13        114.24         3.33 o                         
  -4   1   6        226.38        244.19         7.83 o                         
  -3   1   6        157.85        190.00         5.88 o                         
  -2   1   6        281.30        301.40         6.33 o                         
  -1   1   6        221.68        248.77         3.87 o                         
   0   1   6         56.43         74.26         1.10 o                         
   1   1   6        219.62        249.57         3.99 o                         
   2   1   6        279.07        286.40         5.58 o                         
   3   1   6        158.58        187.05         5.57 o                         
   4   1   6        230.22        246.67         7.57 o                         
   5   1   6        107.84        106.74         3.12 o                         
   6   1   6         93.63         98.35         2.73 o                         
   7   1   6        424.35        435.80         4.36 o                         
  -7   2   6         87.39         92.40         2.09 o                         
  -6   2   6         39.67         41.02         1.91 o                         
  -5   2   6        353.77        362.11         5.94 o                         
  -4   2   6         91.81         97.14         3.27 o                         
  -3   2   6        257.26        273.68         7.32 o                         
  -2   2   6       1382.07       1482.41        14.85 o                         
  -1   2   6       1140.17       1132.21        10.05 o                         
   0   2   6       2485.32       2314.28         8.09 o                         
   1   2   6       1134.27       1204.81         7.09 o                         
   2   2   6       1379.99       1459.27        12.32 o                         
   3   2   6        256.00        269.71         6.56 o                         
   4   2   6         92.43         93.98         2.30 o                         
   5   2   6        350.72        362.32         4.39 o                         
   6   2   6         39.40         41.32         1.75 o                         
   7   2   6         87.02         89.55         1.93 o                         
  -7   3   6         25.24         26.93         0.82 o                         
  -6   3   6        192.97        203.44         4.15 o                         
  -5   3   6        143.51        145.97         3.80 o                         
  -4   3   6         36.24         38.78         4.55 o                         
  -3   3   6         71.59         58.54         3.60 o                         
  -2   3   6       1135.74       1157.44        13.79 o                         
  -1   3   6       2409.10       2393.29        13.57 o                         
   0   3   6          1.79          1.81         0.28 o                         
   1   3   6       2408.85       2470.70        21.61 o                         
   2   3   6       1141.70       1200.97         9.33 o                         
   3   3   6         69.14         59.90         3.10 o                         
   4   3   6         36.08         33.91         1.01 o                         
   5   3   6        146.09        143.68         3.34 o                         
   6   3   6        192.67        203.87         3.74 o                         
   7   3   6         24.81         25.60         1.00 o                         
  -7   4   6         36.46         38.03         0.93 o                         
  -6   4   6        154.70        156.85         3.62 o                         
  -5   4   6         46.78         48.07         2.23 o                         
  -4   4   6        320.47        320.62         4.78 o                         
  -3   4   6        129.44        135.24         5.69 o                         
  -2   4   6       1890.47       1897.86        18.69 o                         
  -1   4   6       1547.82       1604.74        10.06 o                         
   0   4   6        386.21        376.27         4.06 o                         
   1   4   6       1544.51       1644.95        20.48 o                         
   2   4   6       1883.21       1904.81        24.71 o                         
   3   4   6        129.24        143.80         7.63 o                         
   4   4   6        318.23        306.67         8.63 o                         
   5   4   6         45.44         44.50         1.35 o                         
   6   4   6        154.55        158.70         3.24 o                         
   7   4   6         35.46         31.25         1.04 o                         
  -7   5   6         39.32         41.39         0.90 o                         
  -6   5   6        203.46        211.20         2.91 o                         
  -5   5   6        351.94        338.47         5.83 o                         
  -4   5   6        307.12        317.61         6.68 o                         
  -3   5   6        272.60        255.77         8.38 o                         
  -2   5   6         82.63         73.83         2.73 o                         
  -1   5   6       2796.34       2770.82        18.51 o                         
   0   5   6         38.03         29.36         2.51 o                         
   1   5   6       2812.36       2906.13        28.46 o                         
   2   5   6         84.04         75.01         5.29 o                         
   3   5   6        273.37        258.46        10.77 o                         
   4   5   6        306.93        309.56         4.78 o                         
   5   5   6        350.23        332.06         4.48 o                         
   6   5   6        205.57        207.56         2.60 o                         
   7   5   6         40.36         40.01         1.16 o                         
  -7   6   6         38.11         33.12         0.73 o                         
  -6   6   6         34.09         40.13         1.24 o                         
  -5   6   6         52.83         50.91         1.57 o                         
  -4   6   6         31.20         33.53         1.63 o                         
  -3   6   6         43.78         42.69         3.46 o                         
  -2   6   6        389.67        418.42         8.19 o                         
  -1   6   6        287.33        276.09         4.55 o                         
   0   6   6        854.26        833.54        13.81 o                         
   1   6   6        286.92        278.98         9.28 o                         
   2   6   6        392.62        434.54        13.16 o                         
   3   6   6         44.60         45.09         4.77 o                         
   4   6   6         30.46         32.38         1.11 o                         
   5   6   6         52.74         49.45         1.44 o                         
   6   6   6         32.98         36.45         1.60 o                         
  -6   7   6         86.26         87.02         1.70 o                         
  -5   7   6         35.25         34.56         1.39 o                         
  -4   7   6        757.39        743.08        10.11 o                         
  -3   7   6        565.46        538.61        10.39 o                         
  -2   7   6         29.29         30.48         2.84 o                         
  -1   7   6         38.31         39.26         1.78 o                         
   0   7   6       1303.72       1225.06        17.79 o                         
   1   7   6         38.86         42.67         3.76 o                         
   2   7   6         28.12         32.70         3.77 o                         
   3   7   6        566.62        543.80         8.29 o                         
   4   7   6        755.83        719.90         5.46 o                         
   5   7   6         34.88         33.83         1.83 o                         
   6   7   6         84.34         84.23         1.69 o                         
  -6   8   6        325.73        309.85         2.89 o                         
  -5   8   6        135.30        122.97         2.33 o                         
  -4   8   6        609.59        629.55         5.50 o                         
  -3   8   6        693.43        642.50         7.01 o                         
  -2   8   6          9.57         12.18         1.03 o                         
  -1   8   6        889.51        859.80        15.13 o                         
   0   8   6        448.52        428.07        11.20 o                         
   1   8   6        889.53        894.68        17.53 o                         
   2   8   6          9.66         17.72         5.02 o                         
   3   8   6        689.27        653.92         7.34 o                         
   4   8   6        618.21        621.46         8.11 o                         
   5   8   6        135.48        125.42         3.46 o                         
   6   8   6        326.77        316.01         2.99 o                         
  -6   9   6          8.37          8.96         0.44 o                         
  -5   9   6        100.68         88.44         1.85 o                         
  -4   9   6        101.61        112.75         2.46 o                         
  -3   9   6        238.39        234.70         3.46 o                         
  -2   9   6        648.20        639.71        10.01 o                         
  -1   9   6       1094.16       1073.82         6.30 o                         
   0   9   6         22.38         17.39         2.44 o                         
   1   9   6       1097.68       1068.01         8.35 o                         
   2   9   6        648.06        649.30         6.99 o                         
   3   9   6        239.24        230.19         4.91 o                         
   4   9   6        102.80        113.12         3.48 o                         
   5   9   6         99.35         88.62         2.76 o                         
   6   9   6          8.32          9.15         0.48 o                         
  -5  10   6         11.70         16.10         0.75 o                         
  -4  10   6         96.75         84.24         1.54 o                         
  -3  10   6        203.97        206.62         3.29 o                         
  -2  10   6        109.02        111.03         3.86 o                         
  -1  10   6        121.90        126.17         3.01 o                         
   0  10   6         23.05         21.47         0.90 o                         
   1  10   6        123.22        120.89         2.65 o                         
   2  10   6        108.64        112.90         2.99 o                         
   3  10   6        203.90        201.71         4.62 o                         
   4  10   6         95.73         85.38         2.93 o                         
   5  10   6         12.01         16.40         0.79 o                         
   6  10   6         86.73         77.12         1.60 o                         
  -5  11   6         22.80         22.67         1.03 o                         
  -4  11   6         55.11         57.08         1.19 o                         
  -3  11   6        334.54        337.62         5.80 o                         
  -2  11   6        493.87        485.32         6.77 o                         
  -1  11   6        168.96        166.34         2.71 o                         
   0  11   6        174.74        194.25         2.80 o                         
   1  11   6        168.46        162.45         2.72 o                         
   2  11   6        493.54        475.98         6.85 o                         
   3  11   6        331.09        332.80         7.70 o                         
   4  11   6         55.50         57.25         2.43 o                         
   5  11   6         23.02         23.22         0.80 o                         
  -5  12   6         94.83         91.41         1.68 o                         
  -4  12   6        228.85        230.96         5.31 o                         
  -3  12   6         91.02         86.75         2.03 o                         
  -2  12   6        877.43        906.57         6.80 o                         
  -1  12   6        479.20        467.80         6.62 o                         
   0  12   6        574.42        553.26         5.01 o                         
   1  12   6        484.12        462.29         4.56 o                         
   2  12   6        871.23        901.28         9.20 o                         
   3  12   6         91.40         91.38         2.89 o                         
   4  12   6        231.12        228.49         8.41 o                         
   5  12   6         94.27         99.94         1.99 o                         
  -4  13   6         46.95         50.90         1.67 o                         
  -3  13   6         43.72         43.96         1.34 o                         
  -2  13   6        535.57        549.17         5.19 o                         
  -1  13   6        122.61        118.04         2.41 o                         
   0  13   6        681.28        693.61         4.98 o                         
   1  13   6        123.62        122.80         2.89 o                         
   2  13   6        539.17        547.65         6.72 o                         
   3  13   6         43.87         46.02         1.86 o                         
   4  13   6         46.10         52.39         1.67 o                         
  -3  14   6         50.68         49.40         1.23 o                         
  -2  14   6         53.69         57.99         1.54 o                         
  -1  14   6        126.59        140.13         2.43 o                         
   0  14   6         37.35         38.25         1.27 o                         
   1  14   6        126.76        141.31         2.30 o                         
   2  14   6         53.65         58.54         1.44 o                         
   3  14   6         51.27         50.08         1.18 o                         
   4  14   6          0.43          0.51         0.15 o                         
  -3  15   6         59.62         58.17         1.04 o                         
  -2  15   6        132.88        134.45         1.99 o                         
  -1  15   6        188.31        185.79         2.01 o                         
   0  15   6        258.36        272.29         2.90 o                         
   1  15   6        187.37        182.94         3.91 o                         
   2  15   6        131.62        127.26         1.77 o                         
   3  15   6         60.63         57.36         1.00 o                         
  -2  16   6        139.79        141.36         1.66 o                         
  -1  16   6         66.09         62.21         1.18 o                         
   0  16   6         78.29         78.63         5.20 o                         
   1  16   6         65.47         62.21         1.59 o                         
   2  16   6        137.00        138.98         2.08 o                         
   1   0   7       1735.92       1694.97        12.09 o                         
   2   0   7        399.29        403.75         7.09 o                         
   3   0   7        955.71       1007.67        13.61 o                         
   4   0   7       4029.66       4155.12        35.93 o                         
   5   0   7       4896.93       4899.64        21.44 o                         
   6   0   7        114.29        122.22         2.21 o                         
   7   0   7          5.46          4.74         0.50 o                         
  -7   1   7         28.03         28.58         1.13 o                         
  -6   1   7         21.52         21.25         1.39 o                         
  -5   1   7        899.43        903.61         9.41 o                         
  -4   1   7        289.13        303.29         5.86 o                         
  -3   1   7         98.05        102.47         4.47 o                         
  -2   1   7        487.18        523.96         8.70 o                         
  -1   1   7        904.68        918.95         7.63 o                         
   0   1   7       1696.65       1557.49        12.51 o                         
   1   1   7        890.89        937.78         6.85 o                         
   2   1   7        490.58        520.02         7.70 o                         
   3   1   7         96.69        103.76         4.25 o                         
   4   1   7        288.75        308.46         4.25 o                         
   5   1   7        899.89        865.60         8.85 o                         
   6   1   7         20.88         21.22         1.31 o                         
   7   1   7         28.18         28.31         1.10 o                         
  -7   2   7         23.15         23.69         0.77 o                         
  -6   2   7         28.87         28.11         1.58 o                         
  -5   2   7        192.70        201.40         4.49 o                         
  -4   2   7         75.63         76.76         2.24 o                         
  -3   2   7         23.96         19.31         2.04 o                         
  -2   2   7        446.12        475.42         8.70 o                         
  -1   2   7        161.01        153.72         3.78 o                         
   0   2   7        684.64        675.24         4.73 o                         
   1   2   7        161.24        158.09         2.67 o                         
   2   2   7        445.59        461.52         7.05 o                         
   3   2   7         23.73         21.13         1.90 o                         
   4   2   7         75.56         74.65         2.09 o                         
   5   2   7        192.43        197.08         2.88 o                         
   6   2   7         28.46         28.98         1.62 o                         
   7   2   7         23.38         23.69         0.98 o                         
  -7   3   7        104.03        113.69         2.42 o                         
  -6   3   7        150.22        150.00         3.58 o                         
  -5   3   7          2.78          2.69         0.62 o                         
  -4   3   7         32.53         36.55         2.59 o                         
  -3   3   7         12.91         14.84         1.89 o                         
  -2   3   7       3037.70       3095.20        23.44 o                         
  -1   3   7       1712.95       1744.79        16.74 o                         
   0   3   7          3.87          4.42         0.42 o                         
   1   3   7       1711.81       1841.17        12.16 o                         
   2   3   7       3027.61       3212.79        26.34 o                         
   3   3   7         13.41         25.63         2.04 o                         
   4   3   7         31.80         35.30         1.04 o                         
   5   3   7          2.69          2.49         0.55 o                         
   6   3   7        151.74        152.61         2.33 o                         
   7   3   7        105.13        113.00         2.01 o                         
  -7   4   7        166.31        180.08         1.99 o                         
  -6   4   7        360.72        366.56         5.45 o                         
  -5   4   7        170.50        169.02         4.18 o                         
  -4   4   7        311.19        331.50         5.00 o                         
  -3   4   7       1537.82       1492.49        19.39 o                         
  -2   4   7       6650.70       6392.92        35.77 o                         
  -1   4   7       6981.94       6378.19       101.75 o                         
   0   4   7        167.79        125.80         2.06 o                         
   1   4   7       7002.77       6908.05        43.16 o                         
   2   4   7       6647.00       6935.78        49.09 o                         
   3   4   7       1533.00       1482.78        25.30 o                         
   4   4   7        308.39        317.44         4.80 o                         
   5   4   7        168.99        166.72         3.60 o                         
   6   4   7        362.26        360.75         3.54 o                         
  -7   5   7        175.46        174.11         1.74 o                         
  -6   5   7        165.43        180.40         2.65 o                         
  -5   5   7         74.06         76.44         2.80 o                         
  -4   5   7        324.55        336.72         5.13 o                         
  -3   5   7         46.00         42.48         3.39 o                         
  -2   5   7         28.52         32.73         1.72 o                         
  -1   5   7        719.65        728.04         7.51 o                         
   0   5   7       1299.18       1255.67        16.41 o                         
   1   5   7        717.92        763.62        14.99 o                         
   2   5   7         28.85         32.87         3.60 o                         
   3   5   7         47.53         43.64         4.61 o                         
   4   5   7        318.75        317.98         6.64 o                         
   5   5   7         72.97         69.74         1.68 o                         
   6   5   7        164.62        176.09         2.43 o                         
  -6   6   7         70.63         74.40         1.63 o                         
  -5   6   7         63.53         58.41         1.66 o                         
  -4   6   7         50.98         47.30         1.98 o                         
  -3   6   7         44.09         44.79         1.75 o                         
  -2   6   7        736.90        736.52         8.20 o                         
  -1   6   7         64.72         62.61         2.31 o                         
   0   6   7          2.67          3.59         1.05 o                         
   1   6   7         64.04         62.23         4.47 o                         
   2   6   7        736.80        773.63        17.85 o                         
   3   6   7         43.27         43.43         1.17 o                         
   4   6   7         50.54         46.61         1.33 o                         
   5   6   7         63.89         57.44         1.54 o                         
   6   6   7         70.09         71.36         2.93 o                         
  -6   7   7         79.56         81.16         1.59 o                         
  -5   7   7        261.43        241.75         3.30 o                         
  -4   7   7        161.42        161.17         2.76 o                         
  -3   7   7        557.65        543.98        12.27 o                         
  -2   7   7         47.54         55.46         3.93 o                         
  -1   7   7        273.49        271.47         4.91 o                         
   0   7   7         11.41         21.33         2.47 o                         
   1   7   7        272.13        273.85         9.68 o                         
   2   7   7         47.83         55.28         4.93 o                         
   3   7   7        555.53        542.67        14.99 o                         
   4   7   7        162.52        153.88         3.93 o                         
   5   7   7        264.23        242.59         4.70 o                         
   6   7   7         77.99         79.52         1.52 o                         
  -6   8   7        209.09        220.95         2.75 o                         
  -5   8   7          9.05          4.95         0.52 o                         
  -4   8   7        662.22        609.97         5.38 o                         
  -3   8   7        102.41        106.36         2.19 o                         
  -2   8   7        326.92        309.95         4.40 o                         
  -1   8   7       1108.55       1105.27        17.48 o                         
   0   8   7       1270.70       1254.63        19.50 o                         
   1   8   7       1117.82       1170.25        20.43 o                         
   2   8   7        322.37        299.22         5.61 o                         
   3   8   7         99.27         99.58         2.87 o                         
   4   8   7        669.58        605.03         7.90 o                         
   5   8   7          8.75          4.48         0.71 o                         
   6   8   7        210.06        221.01         3.97 o                         
  -6   9   7         13.23         11.20         0.46 o                         
  -5   9   7        196.85        193.04         2.78 o                         
  -4   9   7        127.92        130.80         1.93 o                         
  -3   9   7        331.21        336.29         4.17 o                         
  -2   9   7        135.86        144.62         2.45 o                         
  -1   9   7         22.30         20.40         0.86 o                         
   0   9   7          1.93          1.41         0.28 o                         
   1   9   7         21.94         17.75         1.13 o                         
   2   9   7        137.29        143.63         2.38 o                         
   3   9   7        334.54        341.02         5.92 o                         
   4   9   7        128.94        135.93         3.75 o                         
   5   9   7        196.36        197.31         2.75 o                         
   6   9   7         13.58         11.37         0.80 o                         
  -5  10   7         35.04         32.24         1.03 o                         
  -4  10   7         70.94         73.17         1.76 o                         
  -3  10   7        115.46        114.65         2.46 o                         
  -2  10   7         13.53         17.42         1.64 o                         
  -1  10   7        376.42        384.44         3.79 o                         
   0  10   7         45.82         46.92         1.14 o                         
   1  10   7        375.82        370.61         3.79 o                         
   2  10   7         13.58         15.93         1.31 o                         
   3  10   7        115.47        116.05         2.31 o                         
   4  10   7         71.29         73.27         1.80 o                         
   5  10   7         36.28         33.07         1.04 o                         
  -5  11   7         74.03         85.71         2.05 o                         
  -4  11   7         20.07         22.70         0.94 o                         
  -3  11   7        355.62        351.39         4.19 o                         
  -2  11   7        162.90        156.27         2.35 o                         
  -1  11   7         62.73         60.15         1.78 o                         
   0  11   7          0.69          0.75         0.25 o                         
   1  11   7         63.02         59.42         1.64 o                         
   2  11   7        161.97        149.59         3.86 o                         
   3  11   7        356.52        348.77         7.12 o                         
   4  11   7         20.08         23.08         0.94 o                         
   5  11   7         73.58         82.75         3.01 o                         
  -5  12   7        191.19        192.51         2.36 o                         
  -4  12   7         42.05         43.21         1.79 o                         
  -3  12   7         21.99         21.88         1.03 o                         
  -2  12   7        377.67        392.30         3.63 o                         
  -1  12   7          9.55          5.25         0.59 o                         
   0  12   7         22.84         18.02         0.78 o                         
   1  12   7          9.66          5.17         0.43 o                         
   2  12   7        377.90        376.60         5.88 o                         
   3  12   7         23.21         24.60         1.49 o                         
   4  12   7         40.46         41.39         1.94 o                         
   5  12   7        189.48        203.24         2.57 o                         
  -4  13   7         37.27         45.15         1.52 o                         
  -3  13   7         91.41         95.77         2.08 o                         
  -2  13   7         99.63        108.17         2.27 o                         
  -1  13   7        119.77        115.70         2.35 o                         
   0  13   7          9.81         13.08         0.65 o                         
   1  13   7        116.36        111.59         2.09 o                         
   2  13   7         98.18        110.89         2.12 o                         
   3  13   7         90.37         94.79         2.57 o                         
   4  13   7         37.30         44.14         1.47 o                         
  -3  14   7         98.66        105.04         1.71 o                         
  -2  14   7        122.94        130.59         2.23 o                         
  -1  14   7         78.07         85.45         1.86 o                         
   0  14   7          0.00          0.34         0.25 o                         
   1  14   7         77.11         84.14         1.74 o                         
   2  14   7        121.70        131.41         2.07 o                         
   3  14   7         97.48        103.66         1.63 o                         
   4  14   7         52.48         50.53         1.20 o                         
  -3  15   7         36.13         36.62         1.12 o                         
  -2  15   7         22.34         21.78         0.79 o                         
  -1  15   7          0.99          0.81         0.24 o                         
   0  15   7         16.84         17.12         0.72 o                         
   1  15   7          1.12          1.35         0.41 o                         
   2  15   7         23.72         23.39         0.75 o                         
   3  15   7         35.43         35.04         0.74 o                         
  -1  16   7        240.92        242.40         4.08 o                         
   0  16   7          0.00          0.64         0.20 o                         
   1  16   7        242.26        248.60         3.03 o                         
   2  16   7         31.07         31.85         0.93 o                         
   0   0   8       1468.08       1464.15        10.30 o                         
   1   0   8       2415.36       2436.55        15.10 o                         
   2   0   8         54.59         51.34         2.62 o                         
   3   0   8        475.18        524.79         9.94 o                         
   4   0   8        127.10        117.27         2.72 o                         
   5   0   8        580.53        601.59         7.64 o                         
   6   0   8          0.06          0.89         0.47 o                         
   7   0   8        124.37        117.83         2.15 o                         
  -7   1   8        117.85        117.32         1.61 o                         
  -6   1   8        147.67        157.18         2.49 o                         
  -5   1   8       1149.40       1173.75        10.79 o                         
  -4   1   8        728.22        707.40        19.34 o                         
  -3   1   8        244.67        223.36         6.73 o                         
  -2   1   8       2454.43       2444.33        19.70 o                         
  -1   1   8        451.74        438.78         5.40 o                         
   0   1   8        390.19        362.78         5.90 o                         
   1   1   8        448.49        452.99         5.00 o                         
   2   1   8       2470.16       2586.98        17.56 o                         
   3   1   8        247.79        242.24         6.53 o                         
   4   1   8        724.99        715.08         6.55 o                         
   5   1   8       1143.15       1140.24        10.82 o                         
   6   1   8        146.78        158.23         3.37 o                         
   7   1   8        115.99        114.56         2.09 o                         
  -7   2   8         35.92         36.16         1.28 o                         
  -6   2   8          3.88          4.52         0.70 o                         
  -5   2   8        143.47        150.75         3.91 o                         
  -4   2   8        101.96        103.51         3.43 o                         
  -3   2   8         56.05         60.22         3.64 o                         
  -2   2   8        364.23        384.60         8.03 o                         
  -1   2   8         47.06         49.42         1.67 o                         
   0   2   8         62.53         61.85         1.97 o                         
   1   2   8         46.22         50.68         1.57 o                         
   2   2   8        363.99        375.19         5.48 o                         
   3   2   8         56.18         62.91         3.26 o                         
   4   2   8        100.64        101.26         2.44 o                         
   5   2   8        144.60        148.54         2.51 o                         
   6   2   8          3.98          4.32         0.44 o                         
   7   2   8         36.65         36.91         1.17 o                         
  -7   3   8         14.94         14.09         0.55 o                         
  -6   3   8        246.78        254.86         4.56 o                         
  -5   3   8        170.80        170.20         4.16 o                         
  -4   3   8        207.50        206.04         4.44 o                         
  -3   3   8        384.63        376.43         9.51 o                         
  -2   3   8       1086.09       1135.90        14.72 o                         
  -1   3   8        130.91        145.77         3.12 o                         
   0   3   8          5.07          6.60         0.54 o                         
   1   3   8        130.44        141.52         6.05 o                         
   2   3   8       1080.57       1163.79        20.98 o                         
   3   3   8        383.50        374.14         6.59 o                         
   4   3   8        205.99        207.47         2.69 o                         
   5   3   8        167.45        160.20         3.53 o                         
   6   3   8        246.46        246.98         4.29 o                         
  -7   4   8         29.33         34.08         0.81 o                         
  -6   4   8         24.93         26.38         1.04 o                         
  -5   4   8        103.38        105.94         3.31 o                         
  -4   4   8         27.39         30.84         1.58 o                         
  -3   4   8        108.69        120.42         5.63 o                         
  -2   4   8       3706.08       3604.68        71.75 o                         
  -1   4   8       2362.24       2330.98        13.28 o                         
   0   4   8         14.29          7.82         0.94 o                         
   1   4   8       2367.46       2464.05        26.36 o                         
   2   4   8       3695.48       3822.40        37.27 o                         
   3   4   8        110.31        122.49         7.46 o                         
   4   4   8         28.44         31.37         1.41 o                         
   5   4   8        103.60        109.29         2.90 o                         
   6   4   8         24.57         24.92         1.27 o                         
  -7   5   8          8.79          7.00         0.33 o                         
  -6   5   8        157.17        163.55         2.44 o                         
  -5   5   8        197.95        210.23         4.62 o                         
  -4   5   8       1249.59       1271.40        10.13 o                         
  -3   5   8         14.00         16.27         0.91 o                         
  -2   5   8       2362.59       2342.26        15.13 o                         
  -1   5   8         84.55         79.66         2.60 o                         
   0   5   8        800.88        736.89        12.89 o                         
   1   5   8         85.70         87.89         5.22 o                         
   2   5   8       2375.67       2458.21        31.35 o                         
   3   5   8         14.81         15.16         0.89 o                         
   4   5   8       1241.09       1223.36        15.84 o                         
   5   5   8        199.22        207.24         3.74 o                         
   6   5   8        157.46        161.38         3.29 o                         
  -6   6   8         14.49         15.84         0.75 o                         
  -5   6   8        155.64        151.94         2.63 o                         
  -4   6   8        234.80        243.91         5.26 o                         
  -3   6   8         43.48         44.77         1.76 o                         
  -2   6   8        607.64        596.91         7.76 o                         
  -1   6   8        236.89        221.57         4.50 o                         
   0   6   8        793.23        763.79        13.95 o                         
   1   6   8        238.18        231.45         8.84 o                         
   2   6   8        612.47        631.17        16.37 o                         
   3   6   8         43.37         45.03         1.21 o                         
   4   6   8        233.11        240.26         3.10 o                         
   5   6   8        154.37        148.64         2.40 o                         
   6   6   8         13.82         14.80         1.04 o                         
  -6   7   8         34.14         36.23         1.03 o                         
  -5   7   8         23.63         32.60         1.20 o                         
  -4   7   8        204.76        179.41         2.90 o                         
  -3   7   8        234.18        228.53         4.25 o                         
  -2   7   8        527.24        550.60         4.62 o                         
  -1   7   8         82.34         83.75         2.86 o                         
   0   7   8        754.85        786.14        15.04 o                         
   1   7   8         82.06         83.48         5.46 o                         
   2   7   8        529.64        555.94        15.68 o                         
   3   7   8        233.25        225.71         9.14 o                         
   4   7   8        206.61        181.25         4.21 o                         
   5   7   8         23.03         30.41         1.18 o                         
   6   7   8         34.48         37.05         1.51 o                         
  -6   8   8         57.61         52.71         1.24 o                         
  -5   8   8        111.57         94.51         1.93 o                         
  -4   8   8          9.01         11.25         0.75 o                         
  -3   8   8         71.93         82.10         1.88 o                         
  -2   8   8        477.16        478.64         5.96 o                         
  -1   8   8       1338.34       1374.10         5.94 o                         
   0   8   8         42.35         46.34         3.82 o                         
   1   8   8       1339.45       1348.71         9.21 o                         
   2   8   8        478.42        476.12         4.18 o                         
   3   8   8         72.56         84.24         2.00 o                         
   4   8   8          9.49         10.77         1.08 o                         
   5   8   8        109.46         96.69         1.97 o                         
   6   8   8         55.78         52.51         1.64 o                         
  -6   9   8         24.48         22.72         0.86 o                         
  -5   9   8         34.08         37.35         1.12 o                         
  -4   9   8        618.33        588.67         6.64 o                         
  -3   9   8        158.81        171.47         2.99 o                         
  -2   9   8       1114.36       1076.60         6.74 o                         
  -1   9   8        619.75        611.84         4.04 o                         
   0   9   8         12.28         10.80         0.55 o                         
   1   9   8        614.93        588.88         5.72 o                         
   2   9   8       1126.52       1049.82         9.23 o                         
   3   9   8        160.32        172.66         2.86 o                         
   4   9   8        618.44        596.76         7.98 o                         
   5   9   8         34.41         37.30         1.15 o                         
   6   9   8         24.78         23.33         0.96 o                         
  -5  10   8         21.91         22.29         1.19 o                         
  -4  10   8          5.48          5.34         0.51 o                         
  -3  10   8        143.91        151.01         2.80 o                         
  -2  10   8         62.81         60.32         1.64 o                         
  -1  10   8         31.37         35.08         1.25 o                         
   0  10   8         15.66         17.84         0.76 o                         
   1  10   8         31.24         34.01         1.16 o                         
   2  10   8         61.99         57.18         1.57 o                         
   3  10   8        142.07        147.38         2.57 o                         
   4  10   8          5.13          4.75         0.51 o                         
   5  10   8         21.13         21.12         0.80 o                         
  -5  11   8         92.70         92.89         2.06 o                         
  -4  11   8         86.12         90.83         1.78 o                         
  -3  11   8        201.57        199.99         3.12 o                         
  -2  11   8          9.78          9.26         0.61 o                         
  -1  11   8        279.56        285.96         3.85 o                         
   0  11   8        193.23        183.92         2.44 o                         
   1  11   8        281.39        284.22         3.57 o                         
   2  11   8          9.63          9.35         1.01 o                         
   3  11   8        203.79        199.54         2.82 o                         
   4  11   8         86.44         90.39         2.09 o                         
   5  11   8         93.85         89.21         1.35 o                         
  -4  12   8        135.06        153.89         3.25 o                         
  -3  12   8          4.42          3.57         0.46 o                         
  -2  12   8         68.58         69.46         1.52 o                         
  -1  12   8         44.81         47.36         1.57 o                         
   0  12   8          3.80          4.28         0.42 o                         
   1  12   8         45.34         48.75         1.20 o                         
   2  12   8         68.04         67.56         2.47 o                         
   3  12   8          4.03          2.81         0.59 o                         
   4  12   8        136.26        144.99         5.10 o                         
  -4  13   8        103.35        113.08         2.32 o                         
  -3  13   8         42.33         41.74         1.22 o                         
  -2  13   8        520.08        526.72         4.83 o                         
  -1  13   8        613.99        604.84         5.23 o                         
   0  13   8        269.60        250.39         3.02 o                         
   1  13   8        613.69        608.91         5.01 o                         
   2  13   8        525.00        539.35         6.22 o                         
   3  13   8         43.55         43.22         1.17 o                         
   4  13   8        103.60        112.35         2.31 o                         
  -3  14   8         25.77         29.23         0.87 o                         
  -2  14   8        107.59        102.96         1.90 o                         
  -1  14   8          9.94         11.33         0.57 o                         
   0  14   8          3.32          3.79         0.43 o                         
   1  14   8          9.96         11.33         0.67 o                         
   2  14   8        106.66        102.49         2.71 o                         
   3  14   8         25.74         28.74         1.14 o                         
  -2  15   8         49.04         55.46         1.16 o                         
  -1  15   8        258.17        246.00         2.65 o                         
   0  15   8        127.68        137.05         1.88 o                         
   1  15   8        256.97        247.08         3.62 o                         
   2  15   8         47.67         54.02         1.07 o                         
  -1  16   8        260.50        256.42         3.06 o                         
   0  16   8         37.75         40.28         1.25 o                         
   1  16   8        259.34        252.77         6.42 o                         
   1   0   9        845.96        909.04         6.34 o                         
   2   0   9          5.34         13.85         1.47 o                         
   3   0   9         93.49         89.98         4.23 o                         
   4   0   9         62.45         64.83         4.26 o                         
   5   0   9         87.38         81.42         2.82 o                         
   6   0   9        132.80        134.75         2.24 o                         
   7   0   9         25.09         26.99         0.98 o                         
  -7   1   9         15.45         15.86         0.71 o                         
  -6   1   9         15.62         17.61         0.84 o                         
  -5   1   9         53.93         55.91         2.39 o                         
  -4   1   9        896.53        881.52        11.37 o                         
  -3   1   9        536.94        507.74        10.34 o                         
  -2   1   9       1810.40       1937.49        17.77 o                         
  -1   1   9         14.42         16.49         0.74 o                         
   0   1   9         29.13         31.47         0.86 o                         
   1   1   9         15.14         17.82         1.04 o                         
   2   1   9       1818.55       1808.89        15.24 o                         
   3   1   9        539.13        509.98         9.63 o                         
   4   1   9        896.74        866.76        12.14 o                         
   5   1   9         53.13         55.60         1.24 o                         
   6   1   9         15.74         17.74         1.14 o                         
   7   1   9         15.50         15.72         0.75 o                         
  -7   2   9        243.53        259.28         3.46 o                         
  -6   2   9          9.89         12.70         1.05 o                         
  -5   2   9        413.66        424.31         6.55 o                         
  -4   2   9         92.61         94.16         3.67 o                         
  -3   2   9        534.48        516.40        10.85 o                         
  -2   2   9         65.11         62.98         3.47 o                         
  -1   2   9       2329.67       2419.57        14.23 o                         
   0   2   9         30.42         32.80         1.20 o                         
   1   2   9       2326.78       2431.57        23.95 o                         
   2   2   9         65.98         65.92         2.37 o                         
   3   2   9        532.58        513.29         9.33 o                         
   4   2   9         93.97         92.24         1.72 o                         
   5   2   9        413.59        413.08         3.69 o                         
   6   2   9          9.76         10.14         0.59 o                         
   7   2   9        243.20        251.59         2.81 o                         
  -7   3   9         40.21         43.13         0.86 o                         
  -6   3   9        126.27        131.97         3.22 o                         
  -5   3   9         75.81         68.76         2.68 o                         
  -4   3   9        515.37        508.38         6.82 o                         
  -3   3   9         11.29          8.90         1.70 o                         
  -2   3   9         71.38         73.88         3.91 o                         
  -1   3   9        932.22        915.31         8.85 o                         
   0   3   9          1.76          1.04         0.27 o                         
   1   3   9        934.37        946.91        15.96 o                         
   2   3   9         70.88         69.95         5.01 o                         
   3   3   9         11.00         12.04         2.47 o                         
   4   3   9        515.42        504.09         4.16 o                         
   5   3   9         73.00         66.93         1.67 o                         
   6   3   9        126.95        131.04         3.37 o                         
  -7   4   9         16.28         17.44         0.51 o                         
  -6   4   9        110.92        111.74         2.03 o                         
  -5   4   9         60.34         58.69         2.46 o                         
  -4   4   9        307.65        315.14         5.12 o                         
  -3   4   9        109.07        105.93         5.30 o                         
  -2   4   9         40.60         44.30         2.68 o                         
  -1   4   9        355.54        369.49         5.51 o                         
   0   4   9        119.32        108.69         2.21 o                         
   1   4   9        355.49        384.70        10.56 o                         
   2   4   9         39.18         40.10         4.00 o                         
   3   4   9        108.93        122.11         7.66 o                         
   4   4   9        305.27        311.82         4.40 o                         
   5   4   9         59.40         55.71         1.53 o                         
   6   4   9        110.28        106.00         2.26 o                         
  -6   5   9        148.90        157.25         2.29 o                         
  -5   5   9        164.02        182.60         4.28 o                         
  -4   5   9        826.46        806.94         9.63 o                         
  -3   5   9         27.56         24.11         1.15 o                         
  -2   5   9        143.78        134.18         3.76 o                         
  -1   5   9        979.09        967.56         9.44 o                         
   0   5   9        285.06        253.70         7.73 o                         
   1   5   9        976.78        983.27        17.65 o                         
   2   5   9        147.71        148.10         7.90 o                         
   3   5   9         27.54         24.73         1.14 o                         
   4   5   9        820.50        789.07         7.44 o                         
   5   5   9        161.10        174.96         4.25 o                         
   6   5   9        149.30        154.79         3.16 o                         
  -6   6   9        218.81        235.99         2.65 o                         
  -5   6   9        624.63        626.07         5.18 o                         
  -4   6   9       1047.09       1034.36        10.96 o                         
  -3   6   9          8.11          7.31         0.52 o                         
  -2   6   9        146.06        137.46         3.90 o                         
  -1   6   9        378.32        363.94         6.00 o                         
   0   6   9          1.18          0.79         0.55 o                         
   1   6   9        380.34        368.86        11.28 o                         
   2   6   9        147.53        140.22         7.88 o                         
   3   6   9          8.45          6.99         0.93 o                         
   4   6   9       1051.91       1004.67         8.90 o                         
   5   6   9        625.83        623.40         5.22 o                         
   6   6   9        221.62        233.53         3.77 o                         
  -6   7   9         16.47         20.50         1.44 o                         
  -5   7   9        325.32        313.30         9.51 o                         
  -4   7   9        365.70        328.65         7.06 o                         
  -3   7   9        326.55        326.01         4.03 o                         
  -2   7   9        368.18        393.07         3.87 o                         
  -1   7   9         81.62         71.33         4.37 o                         
   0   7   9        254.30        273.48         9.04 o                         
   1   7   9         81.89         79.09         5.36 o                         
   2   7   9        373.01        396.63         5.73 o                         
   3   7   9        325.27        333.88         4.40 o                         
   4   7   9        367.84        348.88         5.52 o                         
   5   7   9        325.47        313.50         3.73 o                         
   6   7   9         15.90         19.14         1.04 o                         
  -6   8   9         49.95         43.12         4.16 o                         
  -5   8   9         63.34         67.06         2.00 o                         
  -4   8   9         19.76         15.62         1.41 o                         
  -3   8   9         98.85         99.48         2.23 o                         
  -2   8   9        101.26        110.04         1.77 o                         
  -1   8   9        128.09        151.63         1.94 o                         
   0   8   9          6.52          6.93         0.72 o                         
   1   8   9        129.64        146.06         2.23 o                         
   2   8   9        103.46        107.85         2.03 o                         
   3   8   9         98.55         99.84         3.32 o                         
   4   8   9         19.46         17.05         0.92 o                         
   5   8   9         62.22         67.03         1.64 o                         
   6   8   9         49.94         47.11         1.45 o                         
  -5   9   9        149.29        135.44         3.11 o                         
  -4   9   9         93.45         81.22         2.98 o                         
  -3   9   9        220.00        228.99         3.43 o                         
  -2   9   9       1206.78       1194.26         6.32 o                         
  -1   9   9        966.51        966.67         6.24 o                         
   0   9   9         99.77        107.76         1.69 o                         
   1   9   9        961.83        928.86         8.44 o                         
   2   9   9       1212.65       1169.14         7.07 o                         
   3   9   9        219.74        224.45         3.22 o                         
   4   9   9         93.81         78.81         1.85 o                         
   5   9   9        147.97        128.64         3.79 o                         
   6   9   9         11.27         10.91         0.61 o                         
  -5  10   9        160.66        168.56         3.09 o                         
  -4  10   9        117.96        110.20         3.29 o                         
  -3  10   9        152.48        155.40         2.85 o                         
  -2  10   9        486.74        463.61         5.40 o                         
  -1  10   9        369.87        399.97         4.49 o                         
   0  10   9         23.30         26.89         0.92 o                         
   1  10   9        364.09        384.97         6.31 o                         
   2  10   9        482.41        441.42         4.31 o                         
   3  10   9        153.40        153.21         2.60 o                         
   4  10   9        117.40        108.03         2.04 o                         
   5  10   9        160.24        163.03         1.99 o                         
  -5  11   9         40.54         33.25         1.18 o                         
  -4  11   9         93.60         95.18         2.83 o                         
  -3  11   9        416.05        413.78         6.43 o                         
  -2  11   9        329.89        320.70         3.30 o                         
  -1  11   9         62.59         66.07         1.86 o                         
   0  11   9        120.43        129.86         2.03 o                         
   1  11   9         62.94         67.33         1.42 o                         
   2  11   9        331.32        317.32         5.39 o                         
   3  11   9        416.82        394.83         5.51 o                         
   4  11   9         93.70         91.20         2.31 o                         
   5  11   9         40.90         31.86         1.94 o                         
  -4  12   9         13.19         15.14         1.02 o                         
  -3  12   9        210.82        208.15         2.89 o                         
  -2  12   9         47.13         40.70         1.43 o                         
  -1  12   9         25.87         25.75         1.14 o                         
   0  12   9        310.42        324.50         3.14 o                         
   1  12   9         26.15         25.19         0.86 o                         
   2  12   9         47.56         42.76         1.35 o                         
   3  12   9        211.70        205.22         3.86 o                         
   4  12   9         13.06         14.94         0.76 o                         
  -3  13   9         63.71         70.29         2.64 o                         
  -2  13   9        125.52        138.74         2.74 o                         
  -1  13   9        231.04        221.19         2.53 o                         
   0  13   9         20.20         15.83         0.84 o                         
   1  13   9        231.17        220.41         2.94 o                         
   2  13   9        124.45        133.46         2.17 o                         
   3  13   9         64.66         69.68         1.40 o                         
   4  13   9          2.22          2.55         0.22 o                         
  -3  14   9          5.30          6.79         0.63 o                         
  -2  14   9        144.65        150.83         2.19 o                         
  -1  14   9        126.57        121.11         1.69 o                         
   0  14   9        266.13        257.30         7.89 o                         
   1  14   9        128.59        122.42         1.98 o                         
   2  14   9        141.39        149.52         2.00 o                         
   3  14   9          5.27          6.13         0.37 o                         
  -2  15   9         17.68         17.01         0.90 o                         
  -1  15   9         61.21         64.92         1.28 o                         
   0  15   9        134.18        137.11         1.90 o                         
   1  15   9         59.92         63.98         1.74 o                         
   2  15   9         18.09         17.57         0.82 o                         
   0  16   9         94.20         86.10         1.61 o                         
   0   0  10        262.35        262.06         6.11 o                         
   1   0  10       1502.74       1539.75        11.77 o                         
   2   0  10        358.95        400.55         7.76 o                         
   3   0  10         36.66         36.81         2.75 o                         
   4   0  10        428.05        427.18         5.26 o                         
   5   0  10          1.88          2.87         0.65 o                         
   6   0  10        122.31        129.38         2.87 o                         
   7   0  10          2.01          1.86         0.28 o                         
  -7   1  10        150.45        146.76         1.53 o                         
  -6   1  10          8.00          7.65         0.57 o                         
  -5   1  10        197.02        202.57         4.44 o                         
  -4   1  10         60.95         63.38         2.08 o                         
  -3   1  10        114.08        107.14         4.83 o                         
  -2   1  10        611.10        679.57        10.89 o                         
  -1   1  10        352.06        384.34         6.11 o                         
   0   1  10         11.74         13.53         0.79 o                         
   1   1  10        355.19        385.54         4.13 o                         
   2   1  10        611.40        648.81        13.43 o                         
   3   1  10        113.26        101.30         4.36 o                         
   4   1  10         61.28         60.71         1.45 o                         
   5   1  10        195.72        192.48         2.94 o                         
   6   1  10          7.91          8.47         0.78 o                         
   7   1  10        153.27        145.47         2.02 o                         
  -7   2  10         82.70         81.88         1.11 o                         
  -6   2  10          3.52          4.56         0.46 o                         
  -5   2  10        137.07        144.11         3.76 o                         
  -4   2  10        739.49        727.73         9.29 o                         
  -3   2  10        435.51        452.43        10.42 o                         
  -2   2  10        403.45        445.43         9.33 o                         
  -1   2  10       1703.04       1739.43        16.85 o                         
   0   2  10       1434.09       1411.89         8.18 o                         
   1   2  10       1697.66       1786.69        20.82 o                         
   2   2  10        403.28        422.55        11.83 o                         
   3   2  10        439.47        451.62        13.88 o                         
   4   2  10        741.78        713.59         5.28 o                         
   5   2  10        135.22        137.40         1.93 o                         
   6   2  10          3.58          3.83         0.57 o                         
  -7   3  10         75.56         71.37         1.32 o                         
  -6   3  10         69.65         76.18         2.36 o                         
  -5   3  10        215.93        230.69         4.79 o                         
  -4   3  10        878.98        902.04         8.06 o                         
  -3   3  10         14.89         14.83         1.03 o                         
  -2   3  10        141.73        146.25         3.88 o                         
  -1   3  10        666.60        675.80         7.13 o                         
   0   3  10        203.45        195.20         3.10 o                         
   1   3  10        662.17        695.38         9.48 o                         
   2   3  10        142.56        143.92         7.34 o                         
   3   3  10         14.40         13.54         0.98 o                         
   4   3  10        875.76        892.88         6.62 o                         
   5   3  10        216.05        216.97         3.28 o                         
   6   3  10         67.28         73.05         1.68 o                         
  -6   4  10         76.43         86.15         1.69 o                         
  -5   4  10         75.37         81.97         2.85 o                         
  -4   4  10         13.98         12.75         1.33 o                         
  -3   4  10        116.84        108.48         2.44 o                         
  -2   4  10        134.56        138.09         3.90 o                         
  -1   4  10        903.43        861.16         8.71 o                         
   0   4  10         48.89         61.11         1.75 o                         
   1   4  10        903.97        884.76         8.82 o                         
   2   4  10        134.37        148.53         7.70 o                         
   3   4  10        116.84        108.51         2.26 o                         
   4   4  10         13.90         13.28         0.76 o                         
   5   4  10         74.51         78.92         1.77 o                         
   6   4  10         76.60         82.86         2.16 o                         
  -6   5  10         99.92        105.41         2.08 o                         
  -5   5  10        476.61        501.37         6.95 o                         
  -4   5  10        902.75        886.68        10.25 o                         
  -3   5  10          4.64          5.59         0.48 o                         
  -2   5  10        277.92        272.96         5.56 o                         
  -1   5  10        889.03        856.52         9.14 o                         
   0   5  10         10.08         14.43         1.91 o                         
   1   5  10        892.57        907.87        17.20 o                         
   2   5  10        280.81        278.34        10.87 o                         
   3   5  10          4.94          6.01         0.63 o                         
   4   5  10        901.23        875.48         7.26 o                         
   5   5  10        475.70        492.54         4.36 o                         
   6   5  10         98.73         99.94         2.41 o                         
  -6   6  10         24.58         23.08         0.85 o                         
  -5   6  10        279.14        274.25         3.79 o                         
  -4   6  10        719.16        648.29         5.36 o                         
  -3   6  10         29.23         27.97         0.97 o                         
  -2   6  10       1614.35       1544.55         8.64 o                         
  -1   6  10        195.69        219.20         4.85 o                         
   0   6  10        899.09        895.64        15.59 o                         
   1   6  10        195.01        224.33         8.90 o                         
   2   6  10       1613.70       1649.35        10.44 o                         
   3   6  10         30.17         30.16         0.86 o                         
   4   6  10        714.20        623.91         6.17 o                         
   5   6  10        280.32        272.56         4.88 o                         
   6   6  10         26.00         23.67         1.15 o                         
  -6   7  10         29.34         23.37         2.65 o                         
  -5   7  10         76.08         81.68         1.73 o                         
  -4   7  10         52.84         48.37         2.41 o                         
  -3   7  10        269.86        273.53         3.60 o                         
  -2   7  10        119.32        118.96         1.75 o                         
  -1   7  10        396.69        391.94         4.00 o                         
   0   7  10        248.90        267.92         9.02 o                         
   1   7  10        401.58        369.80        16.37 o                         
   2   7  10        124.81        124.93         2.45 o                         
   3   7  10        271.31        268.80         8.96 o                         
   4   7  10         52.85         47.35         2.30 o                         
   5   7  10         75.50         84.22         2.64 o                         
   6   7  10         28.50         24.05         1.08 o                         
  -6   8  10         30.22         29.74         1.03 o                         
  -5   8  10          8.37          9.79         0.93 o                         
  -4   8  10         54.76         51.95         2.46 o                         
  -3   8  10         34.85         34.91         1.33 o                         
  -2   8  10         10.02         10.69         0.59 o                         
  -1   8  10        555.85        566.66         4.63 o                         
   0   8  10        260.99        261.20         2.52 o                         
   1   8  10        554.05        532.53         6.02 o                         
   2   8  10         10.16         11.03         0.70 o                         
   3   8  10         35.28         34.81         1.29 o                         
   4   8  10         54.76         50.86         1.49 o                         
   5   8  10          8.60         10.19         0.59 o                         
   6   8  10         30.09         28.82         1.05 o                         
  -5   9  10         20.03         20.93         1.21 o                         
  -4   9  10         28.41         28.73         1.79 o                         
  -3   9  10        108.21        110.00         2.35 o                         
  -2   9  10       1207.61       1163.06         6.24 o                         
  -1   9  10        632.46        625.73         6.49 o                         
   0   9  10        169.88        179.78         2.20 o                         
   1   9  10        628.12        596.15         4.79 o                         
   2   9  10       1201.80       1125.22         6.99 o                         
   3   9  10        108.37        108.94         2.40 o                         
   4   9  10         27.94         27.72         1.53 o                         
   5   9  10         19.04         18.70         1.17 o                         
  -5  10  10        331.29        318.99         4.00 o                         
  -4  10  10         40.87         47.98         2.13 o                         
  -3  10  10         90.28         92.66         2.13 o                         
  -2  10  10         31.34         50.98         1.33 o                         
  -1  10  10       1058.48        990.50         7.01 o                         
   0  10  10        162.76        192.40         2.43 o                         
   1  10  10       1057.11       1004.14         5.37 o                         
   2  10  10         30.55         47.90         1.43 o                         
   3  10  10         92.36         95.39         2.00 o                         
   4  10  10         40.63         43.90         1.24 o                         
   5  10  10        331.31        293.82         8.15 o                         
  -5  11  10          9.28         10.42         0.63 o                         
  -4  11  10        121.14        133.36         3.22 o                         
  -3  11  10         40.81         40.95         1.36 o                         
  -2  11  10         51.95         50.77         1.62 o                         
  -1  11  10        323.27        325.77         4.02 o                         
   0  11  10        165.86        159.49         2.23 o                         
   1  11  10        317.49        317.00         3.12 o                         
   2  11  10         51.94         49.90         1.46 o                         
   3  11  10         41.46         41.15         1.21 o                         
   4  11  10        120.91        125.32         1.85 o                         
  -4  12  10         31.69         36.70         1.49 o                         
  -3  12  10         15.57         16.06         0.80 o                         
  -2  12  10        115.24        124.32         2.38 o                         
  -1  12  10          1.70          1.92         0.34 o                         
   0  12  10         74.53         76.95         2.44 o                         
   1  12  10          1.85          1.42         0.33 o                         
   2  12  10        114.99        126.01         3.13 o                         
   3  12  10         15.00         15.93         0.72 o                         
   4  12  10         30.08         31.81         1.11 o                         
  -4  13  10         57.17         63.49         1.43 o                         
  -3  13  10        112.40        115.19         2.74 o                         
  -2  13  10         39.84         38.62         1.22 o                         
  -1  13  10          6.23          6.44         0.47 o                         
   0  13  10          3.30          3.29         0.42 o                         
   1  13  10          5.93          7.35         0.56 o                         
   2  13  10         40.12         39.33         1.48 o                         
   3  13  10        113.00        113.04         2.69 o                         
  -3  14  10         48.93         47.12         1.43 o                         
  -2  14  10         80.18         77.57         2.15 o                         
  -1  14  10         73.44         65.24         1.45 o                         
   0  14  10        255.72        263.26         3.58 o                         
   1  14  10         71.09         66.14         1.98 o                         
   2  14  10         80.51         79.19         1.38 o                         
   3  14  10         47.21         42.45         1.10 o                         
  -2  15  10         38.36         39.26         1.22 o                         
  -1  15  10        124.21        127.58         2.41 o                         
   0  15  10        102.35         95.55         1.88 o                         
   1  15  10        124.18        122.14         4.09 o                         
   2  15  10         38.63         38.24         1.04 o                         
   1   0  11        137.51        147.36         3.23 o                         
   2   0  11         70.95         88.00         2.99 o                         
   3   0  11        107.85        106.75         6.46 o                         
   4   0  11          0.80          0.78         0.34 o                         
   5   0  11          3.21          4.20         0.47 o                         
   6   0  11          0.46          0.08         0.34 o                         
  -6   1  11         26.90         27.00         0.93 o                         
  -5   1  11        124.32        122.79         3.39 o                         
  -4   1  11        316.25        323.11         4.67 o                         
  -3   1  11        462.58        457.88        18.84 o                         
  -2   1  11        472.63        480.25         6.77 o                         
  -1   1  11       1053.99       1097.30        10.94 o                         
   0   1  11        141.30        151.75         3.49 o                         
   1   1  11       1045.67       1102.80        10.87 o                         
   2   1  11        474.19        463.20        12.05 o                         
   3   1  11        464.54        449.37         7.79 o                         
   4   1  11        317.98        315.50         2.99 o                         
   5   1  11        124.82        120.16         2.57 o                         
   6   1  11         27.43         26.73         1.24 o                         
  -6   2  11        333.35        339.38         3.21 o                         
  -5   2  11        412.07        425.14         6.36 o                         
  -4   2  11       1020.79       1026.67         9.75 o                         
  -3   2  11        777.38        751.29        17.94 o                         
  -2   2  11       1900.26       1961.87        14.25 o                         
  -1   2  11        245.99        258.83         6.80 o                         
   0   2  11        187.70        160.49         3.57 o                         
   1   2  11        246.35        263.61         5.61 o                         
   2   2  11       1901.20       1956.50        26.17 o                         
   3   2  11        778.09        729.46         7.00 o                         
   4   2  11       1020.49       1021.46         5.13 o                         
   5   2  11        410.28        404.24         8.75 o                         
   6   2  11        331.91        332.82         4.20 o                         
  -6   3  11         94.48         98.60         1.70 o                         
  -5   3  11        283.39        294.44         5.30 o                         
  -4   3  11        433.45        411.38         6.28 o                         
  -3   3  11        270.95        256.94         3.75 o                         
  -2   3  11        429.68        456.72        14.60 o                         
  -1   3  11        341.84        325.31         7.87 o                         
   0   3  11        734.35        715.22         6.19 o                         
   1   3  11        343.46        334.47         5.70 o                         
   2   3  11        428.64        452.35        13.20 o                         
   3   3  11        271.07        255.45         3.01 o                         
   4   3  11        431.76        410.06         4.37 o                         
   5   3  11        279.84        280.50         3.24 o                         
   6   3  11         95.34         94.74         4.43 o                         
  -6   4  11          7.96          8.42         0.52 o                         
  -5   4  11        319.59        325.05         5.51 o                         
  -4   4  11        263.00        252.00         5.03 o                         
  -3   4  11        190.52        188.97         3.28 o                         
  -2   4  11        179.73        172.20         4.48 o                         
  -1   4  11         57.13         56.76         2.31 o                         
   0   4  11        206.71        205.06         4.58 o                         
   1   4  11         57.20         57.02         2.33 o                         
   2   4  11        178.17        180.96         8.62 o                         
   3   4  11        190.82        192.02         2.47 o                         
   4   4  11        263.59        250.71         3.15 o                         
   5   4  11        317.17        308.90         3.40 o                         
   6   4  11          8.44          9.17         0.83 o                         
  -6   5  11         15.76         17.75         0.74 o                         
  -5   5  11        192.50        173.25         3.76 o                         
  -4   5  11          2.44          7.92         1.09 o                         
  -3   5  11        578.22        561.96         6.60 o                         
  -2   5  11        191.41        188.77         2.36 o                         
  -1   5  11        163.02        175.87         4.25 o                         
   0   5  11        478.27        444.89        10.43 o                         
   1   5  11        160.97        176.97         7.62 o                         
   2   5  11        191.65        199.31         3.68 o                         
   3   5  11        579.66        554.07         4.31 o                         
   4   5  11          2.48          6.35         0.55 o                         
   5   5  11        195.70        174.40         2.52 o                         
   6   5  11         15.56         16.97         0.96 o                         
  -6   6  11          3.69          4.10         0.31 o                         
  -5   6  11         43.48         47.25         2.25 o                         
  -4   6  11         20.07         18.70         1.57 o                         
  -3   6  11        571.43        558.93         7.76 o                         
  -2   6  11        793.48        790.12        12.29 o                         
  -1   6  11       1320.04       1245.12         7.61 o                         
   0   6  11         20.03         19.26         2.37 o                         
   1   6  11       1319.88       1288.34        21.05 o                         
   2   6  11        795.07        841.68         7.74 o                         
   3   6  11        569.24        559.26         7.31 o                         
   4   6  11         20.87         19.40         1.44 o                         
   5   6  11         44.41         50.54         2.07 o                         
   6   6  11          3.58          3.29         0.45 o                         
  -6   7  11         88.12         95.11         1.93 o                         
  -5   7  11         23.92         21.03         0.98 o                         
  -4   7  11        140.51        156.78         4.28 o                         
  -3   7  11         26.03         22.73         1.08 o                         
  -2   7  11        471.61        473.34         4.66 o                         
  -1   7  11       1658.24       1622.29         6.24 o                         
   0   7  11         26.69         29.51         0.82 o                         
   1   7  11       1658.99       1618.65         6.13 o                         
   2   7  11        470.66        472.39         7.03 o                         
   3   7  11         25.42         21.50         0.99 o                         
   4   7  11        142.93        153.10         5.45 o                         
   5   7  11         23.68         20.38         1.29 o                         
   6   7  11         89.99         93.49         1.92 o                         
  -5   8  11          8.74          8.35         0.83 o                         
  -4   8  11         39.33         40.81         2.17 o                         
  -3   8  11         30.97         32.70         1.30 o                         
  -2   8  11        572.75        563.20         5.26 o                         
  -1   8  11         12.21         15.42         0.66 o                         
   0   8  11         12.16         10.38         0.55 o                         
   1   8  11         12.21         15.19         0.63 o                         
   2   8  11        570.10        554.79         6.18 o                         
   3   8  11         31.30         33.61         1.24 o                         
   4   8  11         39.56         37.20         1.23 o                         
   5   8  11          8.46          8.81         0.84 o                         
  -5   9  11         18.23         17.02         1.02 o                         
  -4   9  11          7.19         10.48         1.12 o                         
  -3   9  11        162.69        172.25         5.14 o                         
  -2   9  11        103.87         94.64         2.23 o                         
  -1   9  11        401.54        410.66         3.58 o                         
   0   9  11        255.47        254.94         2.72 o                         
   1   9  11        402.43        400.57         5.10 o                         
   2   9  11        104.78         92.67         2.00 o                         
   3   9  11        161.22        165.69         2.66 o                         
   4   9  11          6.74          8.03         0.57 o                         
   5   9  11         19.26         16.55         0.99 o                         
  -5  10  11        190.94        212.60         3.01 o                         
  -4  10  11         63.68         57.31         2.25 o                         
  -3  10  11         10.02          8.90         0.68 o                         
  -2  10  11         99.33         85.39         2.09 o                         
  -1  10  11         70.03         88.63         1.70 o                         
   0  10  11         60.63         59.72         1.36 o                         
   1  10  11         73.63         91.39         1.99 o                         
   2  10  11         98.92         83.26         1.50 o                         
   3  10  11          9.50          8.52         0.61 o                         
   4  10  11         62.96         53.44         1.28 o                         
   5  10  11        189.56        195.67         2.81 o                         
  -4  11  11         35.28         28.29         1.44 o                         
  -3  11  11          4.91          6.02         0.83 o                         
  -2  11  11        169.28        159.02         2.75 o                         
  -1  11  11        157.69        144.67         2.14 o                         
   0  11  11         36.41         46.12         1.19 o                         
   1  11  11        157.88        144.51         4.73 o                         
   2  11  11        169.25        156.41         2.48 o                         
   3  11  11          5.04          5.61         0.52 o                         
   4  11  11         35.70         26.56         0.81 o                         
  -4  12  11        223.59        223.75         3.11 o                         
  -3  12  11         39.75         39.36         1.75 o                         
  -2  12  11         94.48         95.51         2.01 o                         
  -1  12  11          9.11          9.57         0.56 o                         
   0  12  11         26.41         26.71         1.06 o                         
   1  12  11          9.19          9.37         0.65 o                         
   2  12  11         94.50         93.78         1.80 o                         
   3  12  11         39.66         39.02         1.02 o                         
   4  12  11        224.29        214.80         2.60 o                         
  -3  13  11         98.72         99.94         2.39 o                         
  -2  13  11         17.32         15.83         1.10 o                         
  -1  13  11         21.72         20.41         0.72 o                         
   0  13  11          3.47          4.32         0.44 o                         
   1  13  11         21.37         20.37         1.18 o                         
   2  13  11         17.13         15.28         0.68 o                         
   3  13  11        100.03         95.64         2.02 o                         
  -3  14  11          3.62          3.55         0.39 o                         
  -2  14  11         29.09         28.33         1.45 o                         
  -1  14  11         51.89         52.89         1.75 o                         
   0  14  11         45.70         54.75         1.23 o                         
   1  14  11         52.12         53.73         1.11 o                         
   2  14  11         27.97         26.59         1.39 o                         
  -1  15  11        441.52        412.89         5.39 o                         
   0  15  11          7.81          7.14         0.52 o                         
   1  15  11        437.36        417.97         2.58 o                         
   0   0  12        593.51        564.52        10.15 o                         
   1   0  12         14.58         13.93         1.66 o                         
   2   0  12        231.48        240.82         7.26 o                         
   3   0  12        158.13        145.91         5.10 o                         
   4   0  12        331.93        321.61         5.26 o                         
   5   0  12        180.79        170.14         2.54 o                         
   6   0  12         33.74         39.00         1.39 o                         
  -6   1  12         44.37         45.18         1.49 o                         
  -5   1  12         43.06         40.97         1.61 o                         
  -4   1  12        317.61        318.94         5.38 o                         
  -3   1  12        348.00        340.53         4.34 o                         
  -2   1  12        895.48        913.13         9.56 o                         
  -1   1  12         49.50         47.28         2.02 o                         
   0   1  12          5.48          8.45         0.92 o                         
   1   1  12         47.92         49.50         3.00 o                         
   2   1  12        896.15        895.83        13.65 o                         
   3   1  12        343.32        317.23         2.55 o                         
   4   1  12        316.30        314.15         4.21 o                         
   5   1  12         43.05         39.72         1.19 o                         
   6   1  12         43.84         45.62         1.48 o                         
  -6   2  12         47.41         52.84         1.18 o                         
  -5   2  12        259.39        270.48         4.86 o                         
  -4   2  12        607.73        610.23         7.51 o                         
  -3   2  12         31.84         29.74         1.20 o                         
  -2   2  12        154.98        174.07         4.40 o                         
  -1   2  12          3.06          7.32         0.88 o                         
   0   2  12       1410.75       1367.10        16.10 o                         
   1   2  12          3.31          5.45         1.03 o                         
   2   2  12        154.01        171.31         4.70 o                         
   3   2  12         33.41         30.33         0.80 o                         
   4   2  12        612.58        604.41         4.62 o                         
   5   2  12        261.57        259.49         9.06 o                         
   6   2  12         47.15         51.77         1.55 o                         
  -6   3  12        423.32        421.37         2.64 o                         
  -5   3  12         85.42         93.68         2.90 o                         
  -4   3  12       1481.25       1456.50        11.73 o                         
  -3   3  12        277.01        286.29         4.02 o                         
  -2   3  12        354.89        360.42         9.28 o                         
  -1   3  12        183.00        177.26         6.18 o                         
   0   3  12        215.48        216.36         4.33 o                         
   1   3  12        183.19        189.54         6.87 o                         
   2   3  12        357.97        357.09         5.12 o                         
   3   3  12        278.03        279.61         2.42 o                         
   4   3  12       1473.47       1427.63        10.90 o                         
   5   3  12         83.42         86.06         1.75 o                         
   6   3  12        421.04        396.26        10.91 o                         
  -6   4  12         96.56        100.14         1.52 o                         
  -5   4  12         79.02         76.65         2.62 o                         
  -4   4  12        337.73        351.86         5.83 o                         
  -3   4  12        171.49        174.32         3.19 o                         
  -2   4  12        252.93        243.67         2.14 o                         
  -1   4  12        763.45        751.98        12.79 o                         
   0   4  12         42.17         38.78         2.91 o                         
   1   4  12        768.09        744.03        15.90 o                         
   2   4  12        251.68        246.14         3.07 o                         
   3   4  12        173.91        178.77         2.41 o                         
   4   4  12        340.02        355.56         3.72 o                         
   5   4  12         77.42         74.03         1.61 o                         
   6   4  12         98.80         95.81         2.04 o                         
  -6   5  12        107.73        103.38         2.03 o                         
  -5   5  12         89.36         94.47         1.81 o                         
  -4   5  12        466.34        434.73         6.50 o                         
  -3   5  12         85.76         77.22         2.88 o                         
  -2   5  12        184.54        178.31         1.84 o                         
  -1   5  12        474.71        444.22         4.64 o                         
   0   5  12        251.79        235.52         7.60 o                         
   1   5  12        475.24        448.42         3.75 o                         
   2   5  12        184.33        181.48         4.88 o                         
   3   5  12         86.42         73.93         1.64 o                         
   4   5  12        461.54        428.09         4.80 o                         
   5   5  12         90.87         95.75         2.76 o                         
   6   5  12        105.88         99.08         2.04 o                         
  -6   6  12        102.03         98.27         1.28 o                         
  -5   6  12        268.94        266.13         4.57 o                         
  -4   6  12        140.45        146.31         4.15 o                         
  -3   6  12        554.28        554.44         7.82 o                         
  -2   6  12        274.96        252.44         3.95 o                         
  -1   6  12        700.30        627.61         6.81 o                         
   0   6  12         74.82         69.53         1.48 o                         
   1   6  12        709.14        684.15        11.78 o                         
   2   6  12        273.78        257.90         5.19 o                         
   3   6  12        549.35        554.03         7.35 o                         
   4   6  12        139.44        143.61         3.73 o                         
   5   6  12        266.23        255.48         4.39 o                         
   6   6  12        103.41         98.61         1.94 o                         
  -6   7  12         38.35         41.22         1.12 o                         
  -5   7  12         68.04         69.92         2.23 o                         
  -4   7  12         28.51         27.48         1.81 o                         
  -3   7  12        305.53        318.92         6.01 o                         
  -2   7  12        919.57        926.48         8.26 o                         
  -1   7  12       1867.83       1725.72         7.64 o                         
   0   7  12       1057.63        974.81         4.97 o                         
   1   7  12       1869.48       1770.74         7.93 o                         
   2   7  12        929.79        938.22        11.66 o                         
   3   7  12        305.21        315.92         4.49 o                         
   4   7  12         28.55         29.98         1.71 o                         
   5   7  12         66.43         64.56         2.13 o                         
   6   7  12         39.22         40.29         1.12 o                         
  -5   8  12        108.16        108.28         2.56 o                         
  -4   8  12        165.26        169.13         4.21 o                         
  -3   8  12         91.06        100.91         3.37 o                         
  -2   8  12        244.32        224.47         3.34 o                         
  -1   8  12        627.08        616.84         4.25 o                         
   0   8  12        161.45        144.81         2.02 o                         
   1   8  12        631.11        619.15         5.95 o                         
   2   8  12        243.06        219.58         4.92 o                         
   3   8  12         91.34         95.24         2.01 o                         
   4   8  12        166.66        160.28         3.70 o                         
   5   8  12        105.42        103.40         2.49 o                         
  -5   9  12         16.28         15.50         0.89 o                         
  -4   9  12        143.44        155.57         3.82 o                         
  -3   9  12         25.65         29.76         1.82 o                         
  -2   9  12         88.15         84.30         2.06 o                         
  -1   9  12         80.49         86.90         1.65 o                         
   0   9  12         17.46         19.12         0.76 o                         
   1   9  12         81.08         85.99         1.72 o                         
   2   9  12         89.58         83.45         1.48 o                         
   3   9  12         25.79         28.32         1.08 o                         
   4   9  12        145.15        147.47         2.13 o                         
   5   9  12         16.52         14.80         0.87 o                         
  -5  10  12          1.40          1.33         0.29 o                         
  -4  10  12         12.40         14.04         1.11 o                         
  -3  10  12         67.77         72.84         2.68 o                         
  -2  10  12        421.06        421.70         4.50 o                         
  -1  10  12        162.59        159.29         2.23 o                         
   0  10  12        352.07        378.27         4.08 o                         
   1  10  12        161.62        156.32         2.52 o                         
   2  10  12        417.52        409.23         4.31 o                         
   3  10  12         67.83         65.79         1.54 o                         
   4  10  12         12.24         14.26         0.63 o                         
   5  10  12          1.05          1.53         0.27 o                         
  -4  11  12         54.64         53.01         1.66 o                         
  -3  11  12        185.66        184.59         3.94 o                         
  -2  11  12        326.86        308.93         5.28 o                         
  -1  11  12         20.98         21.98         0.83 o                         
   0  11  12         86.83         87.82         1.89 o                         
   1  11  12         20.89         20.95         0.93 o                         
   2  11  12        329.25        301.73         4.20 o                         
   3  11  12        187.80        171.38         2.09 o                         
   4  11  12         54.49         49.61         0.96 o                         
  -4  12  12         18.22         25.60         0.95 o                         
  -3  12  12         19.03         19.06         1.17 o                         
  -2  12  12         15.79         15.74         1.14 o                         
  -1  12  12         37.50         36.21         1.20 o                         
   0  12  12         82.09         85.02         1.78 o                         
   1  12  12         37.30         34.41         0.88 o                         
   2  12  12         16.25         15.23         0.56 o                         
   3  12  12         18.75         17.03         0.60 o                         
  -3  13  12         63.01         73.32         1.87 o                         
  -2  13  12          9.35          9.38         0.52 o                         
  -1  13  12        140.91        133.68         2.95 o                         
   0  13  12         96.63        105.15         1.80 o                         
   1  13  12        143.30        131.10         1.82 o                         
   2  13  12          9.47          9.44         0.47 o                         
  -2  14  12         49.14         47.16         1.41 o                         
  -1  14  12         20.85         21.25         0.72 o                         
   0  14  12         19.93         21.55         0.97 o                         
   1  14  12         21.47         21.95         0.70 o                         
   2  14  12         48.98         40.53         1.04 o                         
   0  15  12          6.21          7.77         0.52 o                         
   1   0  13        114.49        121.27         5.00 o                         
   2   0  13          0.08          0.80         1.09 o                         
   3   0  13        246.70        234.79         3.56 o                         
   4   0  13        224.07        217.35         3.20 o                         
   5   0  13        134.90        144.77         2.22 o                         
   6   0  13        144.59        144.53         2.38 o                         
  -6   1  13         39.63         37.39         1.23 o                         
  -5   1  13         62.71         63.79         1.54 o                         
  -4   1  13        121.22        120.38         3.24 o                         
  -3   1  13        349.90        338.61         6.72 o                         
  -2   1  13        169.98        177.84         6.50 o                         
  -1   1  13         46.29         52.04         3.41 o                         
   0   1  13       1148.93       1130.98        10.58 o                         
   1   1  13         45.50         49.39         3.16 o                         
   2   1  13        169.12        164.30         3.85 o                         
   3   1  13        347.39        325.34         4.21 o                         
   4   1  13        122.15        117.95         1.95 o                         
   5   1  13         63.36         61.98         1.96 o                         
   6   1  13         39.66         36.11         1.20 o                         
  -6   2  13         17.43         14.58         0.77 o                         
  -5   2  13         70.32         70.57         2.48 o                         
  -4   2  13         65.04         62.40         2.37 o                         
  -3   2  13         28.08         28.10         1.18 o                         
  -2   2  13        114.85        115.35         2.40 o                         
  -1   2  13         49.26         53.79         2.36 o                         
   0   2  13          4.79          7.51         0.91 o                         
   1   2  13         48.89         53.99         3.21 o                         
   2   2  13        114.92        116.64         1.32 o                         
   3   2  13         28.58         28.37         1.60 o                         
   4   2  13         66.02         62.48         1.81 o                         
   5   2  13         69.58         67.32         1.46 o                         
   6   2  13         17.36         14.25         0.75 o                         
  -6   3  13        183.94        188.03         2.99 o                         
  -5   3  13        169.42        185.35         3.85 o                         
  -4   3  13        173.76        158.80         3.81 o                         
  -3   3  13        117.17        119.30         2.46 o                         
  -2   3  13        172.60        162.71         2.25 o                         
  -1   3  13         49.81         48.56         2.36 o                         
   0   3  13        137.79        139.30         4.74 o                         
   1   3  13         51.47         48.87         2.99 o                         
   2   3  13        174.31        162.13         1.95 o                         
   3   3  13        119.19        123.61         3.00 o                         
   4   3  13        172.76        153.52         2.38 o                         
   5   3  13        167.76        171.73         3.68 o                         
   6   3  13        185.27        184.31         2.21 o                         
  -6   4  13        161.19        171.42         1.86 o                         
  -5   4  13        406.93        414.63         5.66 o                         
  -4   4  13         53.45         56.09         2.30 o                         
  -3   4  13         79.48         76.02         2.88 o                         
  -2   4  13        263.81        248.25         2.23 o                         
  -1   4  13        131.20        145.53         1.52 o                         
   0   4  13         17.30         18.71         0.88 o                         
   1   4  13        129.96        145.36         1.59 o                         
   2   4  13        261.00        248.89         2.83 o                         
   3   4  13         79.53         78.14         1.65 o                         
   4   4  13         53.68         56.02         1.45 o                         
   5   4  13        409.36        391.89         3.47 o                         
   6   4  13        160.02        156.37         2.28 o                         
  -6   5  13         86.47         82.45         1.10 o                         
  -5   5  13        100.41         99.65         2.72 o                         
  -4   5  13        445.68        442.09         6.36 o                         
  -3   5  13        135.98        139.17         3.92 o                         
  -2   5  13         14.86         13.76         0.54 o                         
  -1   5  13         86.44         89.31         1.21 o                         
   0   5  13        255.74        242.79         3.91 o                         
   1   5  13         87.13         90.05         1.48 o                         
   2   5  13         15.50         15.42         0.78 o                         
   3   5  13        136.04        135.92         3.68 o                         
   4   5  13        439.22        436.28         6.42 o                         
   5   5  13        102.26         95.33         2.63 o                         
   6   5  13         88.53         81.53         1.62 o                         
  -6   6  13          3.60          4.52         0.40 o                         
  -5   6  13          6.34          7.88         0.47 o                         
  -4   6  13        154.18        140.89         2.18 o                         
  -3   6  13        157.58        145.23         2.33 o                         
  -2   6  13        416.10        394.11         4.12 o                         
  -1   6  13        337.93        317.09         2.60 o                         
   0   6  13        124.74        123.91         2.04 o                         
   1   6  13        337.79        327.42         6.63 o                         
   2   6  13        416.16        398.40         4.09 o                         
   3   6  13        156.70        148.55         3.86 o                         
   4   6  13        155.03        144.88         3.67 o                         
   5   6  13          6.36          7.40         0.78 o                         
  -5   7  13          8.79         11.00         0.85 o                         
  -4   7  13         79.46         69.35         2.05 o                         
  -3   7  13         17.13         25.02         0.95 o                         
  -2   7  13          6.08          4.97         0.79 o                         
  -1   7  13       1617.83       1494.64         7.60 o                         
   0   7  13        516.26        481.71         7.34 o                         
   1   7  13       1614.14       1514.16         7.38 o                         
   2   7  13          5.42          4.69         0.40 o                         
   3   7  13         16.73         25.09         1.62 o                         
   4   7  13         80.04         72.14         2.55 o                         
   5   7  13          7.80          8.87         0.80 o                         
  -5   8  13        389.07        383.82         4.37 o                         
  -4   8  13         97.33         84.11         2.56 o                         
  -3   8  13         92.66         84.36         3.03 o                         
  -2   8  13        281.99        268.10         3.50 o                         
  -1   8  13        210.18        212.67         2.98 o                         
   0   8  13         80.92         86.19         1.84 o                         
   1   8  13        204.86        210.26         3.00 o                         
   2   8  13        284.04        269.53         2.75 o                         
   3   8  13         93.19         84.02         1.79 o                         
   4   8  13         98.60         88.89         2.65 o                         
   5   8  13        388.51        373.45         4.40 o                         
  -5   9  13         28.86         33.39         1.14 o                         
  -4   9  13        403.35        393.53         5.15 o                         
  -3   9  13          6.94          9.05         1.03 o                         
  -2   9  13        186.82        164.76         2.73 o                         
  -1   9  13         20.24         20.60         0.96 o                         
   0   9  13         32.10         32.29         1.13 o                         
   1   9  13         20.81         23.25         0.79 o                         
   2   9  13        188.59        168.09         2.14 o                         
   3   9  13          6.97          7.49         0.56 o                         
   4   9  13        405.41        380.12         5.02 o                         
   5   9  13         28.58         30.87         1.11 o                         
  -4  10  13          7.15          7.32         0.68 o                         
  -3  10  13          1.07          1.55         0.52 o                         
  -2  10  13         58.68         63.76         1.65 o                         
  -1  10  13          8.89         10.00         0.70 o                         
   0  10  13        123.60        135.70         2.29 o                         
   1  10  13          8.84         10.50         0.66 o                         
   2  10  13         58.58         62.94         1.05 o                         
   3  10  13          0.98          1.35         0.28 o                         
   4  10  13          7.19          6.70         0.64 o                         
  -4  11  13         47.07         58.70         1.54 o                         
  -3  11  13          0.58          1.56         0.47 o                         
  -2  11  13        105.17        100.32         1.93 o                         
  -1  11  13        102.31        100.66         2.84 o                         
   0  11  13         27.36         26.47         1.00 o                         
   1  11  13        104.72        102.71         1.90 o                         
   2  11  13        106.73        102.73         1.44 o                         
   3  11  13          0.59          0.86         0.22 o                         
   4  11  13         47.19         52.32         1.32 o                         
  -3  12  13        224.12        242.78         3.70 o                         
  -2  12  13        132.77        131.07         1.99 o                         
  -1  12  13        204.22        203.92         3.75 o                         
   0  12  13          0.10          0.21         0.22 o                         
   1  12  13        202.06        197.99         3.37 o                         
   2  12  13        129.98        124.44         1.79 o                         
   3  12  13        222.21        228.21         2.83 o                         
  -2  13  13         45.22         39.37         1.24 o                         
  -1  13  13        196.91        194.51         3.55 o                         
   0  13  13        500.52        534.84         3.64 o                         
   1  13  13        196.91        193.68         3.69 o                         
   2  13  13         44.94         37.52         1.27 o                         
  -1  14  13        215.18        199.61         5.79 o                         
   0  14  13         38.60         42.67         1.37 o                         
   1  14  13        214.71        203.26         2.66 o                         
   0   0  14       1769.41       1698.61        19.32 o                         
   1   0  14        678.02        698.75         4.58 o                         
   2   0  14          1.89          2.33         0.23 o                         
   3   0  14       1689.84       1576.79        11.26 o                         
   4   0  14        365.07        348.82         3.39 o                         
   5   0  14        499.10        493.90         3.79 o                         
   6   0  14         33.62         37.37         2.03 o                         
  -6   1  14        164.54        160.42         4.19 o                         
  -5   1  14          2.80          2.74         0.33 o                         
  -4   1  14         60.42         55.36         1.38 o                         
  -3   1  14         37.49         35.91         1.61 o                         
  -2   1  14        317.91        308.08         2.34 o                         
  -1   1  14        308.36        323.18         2.23 o                         
   0   1  14        164.88        177.21         1.36 o                         
   1   1  14        308.93        323.41         1.78 o                         
   2   1  14        319.90        308.86         1.80 o                         
   3   1  14         36.40         34.77         1.75 o                         
   4   1  14         62.02         56.68         1.15 o                         
   5   1  14          3.16          2.90         0.45 o                         
   6   1  14        163.36        154.95         3.45 o                         
  -6   2  14         60.27         69.21         2.82 o                         
  -5   2  14        111.23        108.60         1.79 o                         
  -4   2  14         88.89         92.74         2.79 o                         
  -3   2  14         13.98         14.95         0.74 o                         
  -2   2  14         14.82         16.68         0.59 o                         
  -1   2  14        274.99        283.95         2.08 o                         
   0   2  14         32.17         33.04         0.66 o                         
   1   2  14        274.82        285.80         1.93 o                         
   2   2  14         14.59         15.61         0.46 o                         
   3   2  14         14.35         13.35         1.13 o                         
   4   2  14         89.33         89.64         1.80 o                         
   5   2  14        111.68        108.29         1.73 o                         
   6   2  14         59.18         69.06         1.36 o                         
  -6   3  14        237.46        243.85         9.94 o                         
  -5   3  14        461.23        461.81         7.31 o                         
  -4   3  14        157.57        153.58         3.62 o                         
  -3   3  14        696.38        661.06         7.21 o                         
  -2   3  14         93.07         93.05         1.20 o                         
  -1   3  14        141.28        139.07         1.71 o                         
   0   3  14        255.94        242.16         2.23 o                         
   1   3  14        140.54        137.44         1.38 o                         
   2   3  14         93.67         93.36         1.23 o                         
   3   3  14        694.57        655.41         4.84 o                         
   4   3  14        160.19        154.15         2.29 o                         
   5   3  14        462.15        456.93         2.77 o                         
  -6   4  14          3.73          4.83         0.36 o                         
  -5   4  14         47.28         49.82         1.25 o                         
  -4   4  14        253.52        229.82         4.40 o                         
  -3   4  14       1473.42       1374.93         7.08 o                         
  -2   4  14        624.04        608.72         3.21 o                         
  -1   4  14        726.04        701.51         3.96 o                         
   0   4  14        668.15        646.62         4.14 o                         
   1   4  14        733.84        716.70         6.55 o                         
   2   4  14        625.51        615.07         3.98 o                         
   3   4  14       1481.03       1397.32         6.91 o                         
   4   4  14        247.53        218.41         2.09 o                         
   5   4  14         46.70         48.12         1.07 o                         
  -5   5  14         11.19         10.20         0.53 o                         
  -4   5  14        350.83        344.43         3.42 o                         
  -3   5  14        201.03        217.62         2.93 o                         
  -2   5  14        221.45        226.31         2.40 o                         
  -1   5  14        374.48        367.72         3.71 o                         
   0   5  14          8.94          8.81         0.49 o                         
   1   5  14        376.49        369.63         3.79 o                         
   2   5  14        219.52        230.54         3.19 o                         
   3   5  14        201.55        221.17         4.70 o                         
   4   5  14        349.86        344.66         5.54 o                         
   5   5  14         11.11         10.05         0.85 o                         
  -5   6  14         14.30         14.31         0.56 o                         
  -4   6  14         62.40         62.13         1.39 o                         
  -3   6  14         14.41         13.09         0.74 o                         
  -2   6  14        390.33        389.59         3.13 o                         
  -1   6  14        217.45        219.38         2.64 o                         
   0   6  14        362.34        340.35         3.52 o                         
   1   6  14        214.84        218.59         3.19 o                         
   2   6  14        390.24        391.88         4.20 o                         
   3   6  14         14.67         14.18         1.25 o                         
   4   6  14         62.52         65.39         2.40 o                         
   5   6  14         14.48         15.61         1.00 o                         
  -5   7  14         75.29         78.67         1.96 o                         
  -4   7  14         59.15         52.57         1.18 o                         
  -3   7  14        183.88        174.83         2.44 o                         
  -2   7  14        795.72        759.03         4.28 o                         
  -1   7  14        759.75        707.04         6.55 o                         
   0   7  14       1238.68       1206.43        10.54 o                         
   1   7  14        753.59        717.69         7.24 o                         
   2   7  14        798.42        767.71         5.90 o                         
   3   7  14        185.14        176.53         4.11 o                         
   4   7  14         60.60         55.85         2.14 o                         
   5   7  14         73.75         75.76         2.00 o                         
  -5   8  14        258.35        247.39         3.06 o                         
  -4   8  14        332.19        322.89         4.62 o                         
  -3   8  14        125.50        121.63         3.48 o                         
  -2   8  14        253.54        252.18         3.34 o                         
  -1   8  14         57.72         51.79         2.09 o                         
   0   8  14        512.39        517.08         6.38 o                         
   1   8  14         57.00         51.10         1.22 o                         
   2   8  14        251.89        250.84         2.58 o                         
   3   8  14        123.40        119.72         3.28 o                         
   4   8  14        331.13        320.66         4.80 o                         
   5   8  14        252.09        237.59         3.16 o                         
  -4   9  14         32.76         30.68         1.33 o                         
  -3   9  14         38.16         36.70         1.85 o                         
  -2   9  14         22.49         22.38         1.01 o                         
  -1   9  14         45.50         46.66         1.98 o                         
   0   9  14         32.43         37.05         1.65 o                         
   1   9  14         44.50         44.82         1.13 o                         
   2   9  14         23.29         22.78         0.77 o                         
   3   9  14         36.94         32.70         1.02 o                         
   4   9  14         33.04         30.76         1.37 o                         
  -4  10  14         67.72         67.53         1.71 o                         
  -3  10  14         11.91         10.89         0.97 o                         
  -2  10  14         11.48          9.05         0.62 o                         
  -1  10  14         50.15         49.82         2.00 o                         
   0  10  14        132.46        139.57         3.15 o                         
   1  10  14         49.58         49.18         1.62 o                         
   2  10  14         11.67         10.16         0.50 o                         
   3  10  14         11.66         10.92         0.55 o                         
   4  10  14         66.63         64.63         1.68 o                         
  -3  11  14         69.09         76.12         2.19 o                         
  -2  11  14        298.82        316.95         3.21 o                         
  -1  11  14        135.11        134.08         2.22 o                         
   0  11  14          1.37          1.09         0.35 o                         
   1  11  14        133.74        133.62         3.25 o                         
   2  11  14        294.12        308.43         4.17 o                         
   3  11  14         68.05         69.57         1.73 o                         
  -3  12  14          5.16          5.64         0.46 o                         
  -2  12  14          4.56          5.47         0.63 o                         
  -1  12  14          2.77          2.54         0.33 o                         
   0  12  14        131.77        154.24         3.28 o                         
   1  12  14          2.18          1.95         0.28 o                         
   2  12  14          5.08          5.66         0.51 o                         
  -2  13  14         89.12         87.87         1.83 o                         
  -1  13  14         28.88         28.64         1.42 o                         
   0  13  14         11.17          9.67         0.75 o                         
   1  13  14         28.50         28.82         1.15 o                         
   0  14  14          0.00          0.35         0.18 o                         
   1   0  15        318.57        303.19         1.75 o                         
   2   0  15        102.57        110.82         1.13 o                         
   3   0  15        757.44        724.16         5.85 o                         
   4   0  15         96.62         94.62         2.52 o                         
   5   0  15         25.44         29.07         0.82 o                         
   6   0  15          1.55          1.71         0.27 o                         
  -6   1  15        154.63        149.25         2.00 o                         
  -5   1  15         52.78         51.24         0.91 o                         
  -4   1  15        185.84        180.45         3.58 o                         
  -3   1  15        229.09        216.95         3.85 o                         
  -2   1  15          6.40          6.58         0.33 o                         
  -1   1  15        423.21        441.43         3.17 o                         
   0   1  15         11.12         12.68         0.38 o                         
   1   1  15        420.87        441.70         2.12 o                         
   2   1  15          6.37          6.95         0.29 o                         
   3   1  15        229.25        219.40         2.88 o                         
   4   1  15        185.79        175.55         3.66 o                         
   5   1  15         53.31         51.96         1.08 o                         
   6   1  15        154.04        145.27         1.85 o                         
  -6   2  15         13.38         11.41         0.56 o                         
  -5   2  15          6.01          6.62         0.35 o                         
  -4   2  15          8.25         10.16         0.92 o                         
  -3   2  15         71.53         68.96         1.54 o                         
  -2   2  15        202.78        203.69         2.11 o                         
  -1   2  15        167.92        170.04         1.72 o                         
   0   2  15          1.68          1.88         0.19 o                         
   1   2  15        169.18        171.20         1.33 o                         
   2   2  15        203.03        203.97         1.55 o                         
   3   2  15         71.33         66.86         1.60 o                         
   4   2  15          8.51         10.93         0.65 o                         
   5   2  15          6.37          7.36         0.35 o                         
  -6   3  15         14.01         15.34         0.59 o                         
  -5   3  15         24.50         25.57         0.68 o                         
  -4   3  15         44.20         51.64         1.34 o                         
  -3   3  15       1296.08       1217.40         5.33 o                         
  -2   3  15          7.09          7.23         0.44 o                         
  -1   3  15          4.27          5.72         0.38 o                         
   0   3  15        255.59        260.25         2.23 o                         
   1   3  15          4.21          6.06         0.31 o                         
   2   3  15          6.87          7.42         0.37 o                         
   3   3  15       1302.72       1221.53         7.75 o                         
   4   3  15         43.23         49.18         1.28 o                         
   5   3  15         24.45         25.11         0.81 o                         
  -5   4  15        333.15        333.70         2.81 o                         
  -4   4  15        235.84        227.55         2.74 o                         
  -3   4  15        336.42        309.01         3.31 o                         
  -2   4  15         76.78         83.82         1.26 o                         
  -1   4  15         20.30         16.69         0.95 o                         
   0   4  15        666.46        621.85         3.22 o                         
   1   4  15         20.66         17.23         0.59 o                         
   2   4  15         75.60         82.85         1.22 o                         
   3   4  15        340.44        310.88         3.29 o                         
   4   4  15        232.67        223.47         3.10 o                         
   5   4  15        331.68        318.79         5.81 o                         
  -5   5  15        145.96        145.90         1.75 o                         
  -4   5  15         31.94         37.94         1.10 o                         
  -3   5  15        235.97        219.04         2.76 o                         
  -2   5  15        274.44        272.69         2.92 o                         
  -1   5  15        704.51        705.71         4.22 o                         
   0   5  15        581.51        560.25         3.39 o                         
   1   5  15        709.79        715.32         4.59 o                         
   2   5  15        275.68        276.28         3.54 o                         
   3   5  15        233.73        228.31         4.79 o                         
   4   5  15         31.44         36.12         1.79 o                         
   5   5  15        146.12        142.27         2.79 o                         
  -5   6  15          9.02          7.44         0.54 o                         
  -4   6  15        118.39        121.12         1.83 o                         
  -3   6  15        180.90        174.21         2.39 o                         
  -2   6  15        102.45         95.27         1.56 o                         
  -1   6  15         32.98         35.91         1.17 o                         
   0   6  15         11.51         12.15         0.78 o                         
   1   6  15         33.32         37.14         2.14 o                         
   2   6  15        101.30         92.51         2.07 o                         
   3   6  15        182.57        186.80         4.27 o                         
   4   6  15        117.57        123.66         3.17 o                         
   5   6  15          8.42          7.14         0.64 o                         
  -5   7  15          5.25          7.10         0.53 o                         
  -4   7  15         69.95         70.72         1.27 o                         
  -3   7  15        213.39        227.78         2.70 o                         
  -2   7  15         36.20         30.55         0.87 o                         
  -1   7  15         30.46         32.36         1.08 o                         
   0   7  15        818.79        812.67         6.28 o                         
   1   7  15         30.07         32.08         1.27 o                         
   2   7  15         36.05         31.94         1.21 o                         
   3   7  15        211.90        228.65         4.59 o                         
   4   7  15         70.28         72.05         2.30 o                         
   5   7  15          5.02          7.66         0.61 o                         
  -4   8  15         94.64         94.70         2.24 o                         
  -3   8  15        140.26        150.43         3.67 o                         
  -2   8  15         24.90         22.14         0.98 o                         
  -1   8  15          2.01          3.04         0.42 o                         
   0   8  15          1.38          1.40         0.34 o                         
   1   8  15          2.07          3.52         0.47 o                         
   2   8  15         24.76         22.77         1.00 o                         
   3   8  15        140.48        155.84         3.57 o                         
   4   8  15         95.85         98.14         2.48 o                         
   5   8  15        183.01        181.57         2.42 o                         
  -4   9  15         28.10         31.68         1.17 o                         
  -3   9  15        473.69        458.13         5.99 o                         
  -2   9  15        450.50        429.68         4.06 o                         
  -1   9  15         30.60         30.27         1.12 o                         
   0   9  15        139.79        151.79         3.78 o                         
   1   9  15         30.98         32.06         1.18 o                         
   2   9  15        447.09        428.73         7.86 o                         
   3   9  15        477.12        455.80         5.62 o                         
   4   9  15         28.52         31.98         1.29 o                         
  -4  10  15         76.93         73.12         1.45 o                         
  -3  10  15        107.92        100.82         2.58 o                         
  -2  10  15         85.54         88.74         1.73 o                         
  -1  10  15         27.26         26.93         1.01 o                         
   0  10  15         30.31         30.74         1.66 o                         
   1  10  15         26.63         26.75         0.98 o                         
   2  10  15         85.23         88.02         1.90 o                         
   3  10  15        107.57         98.02         2.32 o                         
   4  10  15         76.54         77.28         1.61 o                         
  -3  11  15         71.06         72.49         1.60 o                         
  -2  11  15         15.89         19.22         0.74 o                         
  -1  11  15        130.50        131.49         3.56 o                         
   0  11  15          1.77          1.57         0.48 o                         
   1  11  15        128.24        130.98         2.97 o                         
   2  11  15         16.04         20.02         0.99 o                         
   3  11  15         70.22         65.39         1.45 o                         
  -2  12  15        219.47        219.02         4.41 o                         
  -1  12  15        120.99        124.74         5.49 o                         
   0  12  15        303.34        332.66         4.42 o                         
   1  12  15        120.33        131.75         2.61 o                         
   2  12  15        217.59        202.09         2.44 o                         
  -1  13  15         25.88         29.47         1.03 o                         
   0  13  15         17.23         20.84         0.95 o                         
   1  13  15         25.83         29.20         1.01 o                         
   0   0  16        150.01        151.00         2.09 o                         
   1   0  16        116.18        118.47         1.14 o                         
   2   0  16        273.17        272.44         2.04 o                         
   3   0  16         49.50         44.64         1.31 o                         
   4   0  16          6.84          5.14         0.64 o                         
   5   0  16         48.34         38.37         1.33 o                         
  -5   1  16         98.66        106.42         2.21 o                         
  -4   1  16        225.89        216.34         4.63 o                         
  -3   1  16          2.27          2.88         0.38 o                         
  -2   1  16         42.43         38.47         0.78 o                         
  -1   1  16          1.22          2.07         0.20 o                         
   0   1  16        245.64        250.25         1.69 o                         
   1   1  16          1.33          2.13         0.19 o                         
   2   1  16         40.68         36.43         0.68 o                         
   3   1  16          2.11          2.63         0.38 o                         
   4   1  16        227.82        217.62         3.04 o                         
   5   1  16         98.19        106.13         2.12 o                         
  -5   2  16        161.73        153.75         2.62 o                         
  -4   2  16         62.49         66.40         1.43 o                         
  -3   2  16        218.46        217.42         2.72 o                         
  -2   2  16        155.60        143.35         1.65 o                         
  -1   2  16          5.85          6.02         0.38 o                         
   0   2  16        673.68        658.66         2.75 o                         
   1   2  16          5.14          5.58         0.26 o                         
   2   2  16        158.63        149.56         1.65 o                         
   3   2  16        217.81        211.63         4.70 o                         
   4   2  16         65.59         69.98         1.51 o                         
   5   2  16        161.96        145.72         5.83 o                         
  -5   3  16          3.41          3.83         0.32 o                         
  -4   3  16        299.96        279.16         2.91 o                         
  -3   3  16          7.90          8.95         0.59 o                         
  -2   3  16         30.79         30.88         0.89 o                         
  -1   3  16        172.72        182.69         2.20 o                         
   0   3  16        410.71        401.25         2.32 o                         
   1   3  16        172.95        179.99         1.70 o                         
   2   3  16         29.71         29.37         0.67 o                         
   3   3  16          8.34          9.45         0.62 o                         
   4   3  16        297.61        273.74         2.88 o                         
   5   3  16          3.31          3.38         0.42 o                         
  -5   4  16        175.66        170.55         4.15 o                         
  -4   4  16         76.25         70.13         1.43 o                         
  -3   4  16        117.24        137.33         2.16 o                         
  -2   4  16        171.96        164.21         2.48 o                         
  -1   4  16        289.37        284.07         2.74 o                         
   0   4  16        786.92        788.33         3.99 o                         
   1   4  16        292.42        287.25         2.14 o                         
   2   4  16        172.82        166.72         2.05 o                         
   3   4  16        118.87        139.60         2.17 o                         
   4   4  16         75.43         67.54         1.36 o                         
   5   4  16        176.16        174.94         2.87 o                         
  -5   5  16         76.54         74.35         2.22 o                         
  -4   5  16         47.56         43.51         1.09 o                         
  -3   5  16        272.57        266.35         2.90 o                         
  -2   5  16         87.01         91.28         1.83 o                         
  -1   5  16        397.26        403.83         3.97 o                         
   0   5  16       1496.50       1485.93         5.63 o                         
   1   5  16        397.19        408.69         3.53 o                         
   2   5  16         86.48         94.98         2.09 o                         
   3   5  16        268.62        270.98         5.08 o                         
   4   5  16         48.20         44.67         1.86 o                         
   5   5  16         78.40         78.22         1.88 o                         
  -5   6  16          5.91          4.24         0.36 o                         
  -4   6  16          9.37          9.69         0.50 o                         
  -3   6  16        101.12        104.51         1.75 o                         
  -2   6  16        166.36        164.27         2.01 o                         
  -1   6  16        240.95        248.74         3.05 o                         
   0   6  16       1767.86       1732.88         8.20 o                         
   1   6  16        242.21        251.90         3.54 o                         
   2   6  16        168.80        170.79         2.77 o                         
   3   6  16        102.56        111.15         3.20 o                         
   4   6  16          9.51          9.27         0.88 o                         
   5   6  16          5.50          3.78         0.43 o                         
  -4   7  16         43.06         43.27         1.44 o                         
  -3   7  16        174.93        182.68         2.15 o                         
  -2   7  16        156.62        157.16         1.89 o                         
  -1   7  16          7.95         10.33         0.63 o                         
   0   7  16          5.53          4.86         1.15 o                         
   1   7  16          7.79         10.21         0.74 o                         
   2   7  16        158.61        163.59         2.64 o                         
   3   7  16        174.42        186.66         3.99 o                         
   4   7  16         42.50         45.01         1.71 o                         
  -4   8  16        111.59        100.73         1.95 o                         
  -3   8  16        191.52        175.10         3.08 o                         
  -2   8  16         40.71         44.15         1.30 o                         
  -1   8  16        136.70        139.75         3.52 o                         
   0   8  16          3.78          3.91         0.72 o                         
   1   8  16        136.00        140.13         2.49 o                         
   2   8  16         41.55         46.52         1.36 o                         
   3   8  16        188.10        178.59         3.67 o                         
   4   8  16        111.21        108.00         2.41 o                         
  -3   9  16        110.73        109.10         2.21 o                         
  -2   9  16        244.58        221.90         2.71 o                         
  -1   9  16         36.40         37.59         1.77 o                         
   0   9  16        349.69        352.98         5.54 o                         
   1   9  16         36.18         41.53         3.41 o                         
   2   9  16        246.33        227.22         2.76 o                         
   3   9  16        113.25        120.41         2.73 o                         
   4   9  16         17.47         23.08         0.97 o                         
  -3  10  16        112.68         94.60         1.76 o                         
  -2  10  16         56.65         56.85         1.25 o                         
  -1  10  16         44.07         41.13         1.74 o                         
   0  10  16        643.92        664.97         7.13 o                         
   1  10  16         44.61         42.10         1.73 o                         
   2  10  16         55.97         57.69         1.23 o                         
   3  10  16        113.95        103.92         2.14 o                         
  -2  11  16         26.22         33.05         0.82 o                         
  -1  11  16         71.44         71.33         2.03 o                         
   0  11  16          1.62          1.84         0.46 o                         
   1  11  16         72.06         71.70         2.02 o                         
   2  11  16         26.08         31.44         1.06 o                         
  -1  12  16         32.13         35.03         1.22 o                         
   0  12  16         76.02         74.85         1.89 o                         
   1  12  16         32.03         33.41         1.17 o                         
   0  13  16        138.19        161.82         2.19 o                         
   1   0  17          4.60          5.15         0.29 o                         
   2   0  17         77.34         80.28         1.12 o                         
   3   0  17          6.56          7.24         0.56 o                         
   4   0  17         42.39         40.19         1.53 o                         
   5   0  17        146.91        158.76         2.43 o                         
  -5   1  17        135.07        131.08         2.23 o                         
  -4   1  17        153.32        155.67         2.99 o                         
  -3   1  17        331.56        304.59         6.88 o                         
  -2   1  17        144.02        153.08         1.54 o                         
  -1   1  17        312.64        316.28         2.55 o                         
   0   1  17         43.57         45.61         0.79 o                         
   1   1  17        310.63        314.48         2.09 o                         
   2   1  17        146.68        156.34         1.56 o                         
   3   1  17        333.40        306.61         3.37 o                         
   4   1  17        155.46        156.63         4.58 o                         
   5   1  17        136.25        129.10         2.12 o                         
  -5   2  17        293.73        317.76         3.41 o                         
  -4   2  17         65.35         69.84         2.00 o                         
  -3   2  17          6.33         10.68         3.29 o                         
  -2   2  17        143.21        149.14         1.68 o                         
  -1   2  17        121.52        129.41         1.64 o                         
   0   2  17          6.10          7.57         0.42 o                         
   1   2  17        122.46        131.04         1.35 o                         
   2   2  17        140.45        145.02         1.48 o                         
   3   2  17          6.30          7.94         0.86 o                         
   4   2  17         65.11         68.42         1.41 o                         
   5   2  17        288.90        303.14         3.01 o                         
  -5   3  17         10.87         12.99         0.68 o                         
  -4   3  17         41.00         39.82         1.48 o                         
  -3   3  17        118.16        123.16         2.24 o                         
  -2   3  17         46.99         47.89         0.96 o                         
  -1   3  17        120.95        112.77         1.53 o                         
   0   3  17        141.35        145.35         1.43 o                         
   1   3  17        121.50        113.47         1.37 o                         
   2   3  17         47.89         50.41         0.87 o                         
   3   3  17        119.81        121.33         2.06 o                         
   4   3  17         40.95         38.91         1.04 o                         
   5   3  17         10.50         10.79         0.39 o                         
  -5   4  17          4.34          4.90         0.40 o                         
  -4   4  17         87.39         88.14         2.10 o                         
  -3   4  17         62.31         60.94         1.40 o                         
  -2   4  17          0.91          0.60         0.21 o                         
  -1   4  17        492.55        496.66         3.64 o                         
   0   4  17         42.15         44.19         0.90 o                         
   1   4  17        491.64        495.79         2.82 o                         
   2   4  17          0.87          0.98         0.21 o                         
   3   4  17         62.02         60.97         1.41 o                         
   4   4  17         88.57         89.28         1.46 o                         
   5   4  17          4.37          5.15         0.46 o                         
  -4   5  17         97.10         95.47         2.68 o                         
  -3   5  17         60.98         64.88         1.40 o                         
  -2   5  17        374.92        366.32         3.60 o                         
  -1   5  17         33.38         34.32         1.19 o                         
   0   5  17       2192.14       2191.22         9.33 o                         
   1   5  17         32.49         34.33         1.04 o                         
   2   5  17        376.47        372.75         4.06 o                         
   3   5  17         60.51         65.31         2.46 o                         
   4   5  17         95.92         96.51         2.56 o                         
   5   5  17         85.94         77.89         1.56 o                         
  -4   6  17        114.94        100.80         4.44 o                         
  -3   6  17        142.66        152.20         2.41 o                         
  -2   6  17         59.46         62.01         1.47 o                         
  -1   6  17        254.17        259.46         3.09 o                         
   0   6  17          7.13          8.04         0.95 o                         
   1   6  17        258.95        267.07         2.80 o                         
   2   6  17         60.05         63.26         1.65 o                         
   3   6  17        141.17        149.72         3.60 o                         
   4   6  17        115.05        109.86         2.62 o                         
  -4   7  17         53.30         46.88         1.17 o                         
  -3   7  17        195.13        185.82         2.54 o                         
  -2   7  17         47.87         46.22         1.16 o                         
  -1   7  17         15.82         17.09         0.77 o                         
   0   7  17         28.65         26.15         1.59 o                         
   1   7  17         15.83         17.94         0.72 o                         
   2   7  17         47.07         47.03         1.37 o                         
   3   7  17        191.12        193.27         3.87 o                         
   4   7  17         53.24         54.82         1.72 o                         
  -3   8  17         85.95         77.51         1.92 o                         
  -2   8  17        126.58        120.88         2.76 o                         
  -1   8  17        161.08        164.74         3.62 o                         
   0   8  17          1.45          1.45         0.49 o                         
   1   8  17        161.51        166.12         2.02 o                         
   2   8  17        126.98        122.33         2.06 o                         
   3   8  17         86.06         75.20         2.24 o                         
   4   8  17         40.17         44.70         1.37 o                         
  -3   9  17         29.27         34.39         1.16 o                         
  -2   9  17         72.41         70.15         1.92 o                         
  -1   9  17         49.00         50.24         1.91 o                         
   0   9  17         32.84         36.84         1.71 o                         
   1   9  17         49.53         50.55         1.24 o                         
   2   9  17         73.37         71.77         1.47 o                         
   3   9  17         28.71         32.72         1.30 o                         
  -3  10  17        150.72        154.45         2.02 o                         
  -2  10  17         95.79         92.10         1.93 o                         
  -1  10  17         28.51         30.79         1.37 o                         
   0  10  17        301.31        330.15         4.65 o                         
   1  10  17         28.50         29.76         0.84 o                         
   2  10  17         94.43         89.48         2.33 o                         
   3  10  17        149.52        140.85         2.07 o                         
  -1  11  17         88.45         95.43         2.09 o                         
   0  11  17         59.97         67.74         1.87 o                         
   1  11  17         88.57         95.09         2.07 o                         
  -1  12  17         13.73         14.93         0.47 o                         
   0  12  17          0.16          0.38         0.21 o                         
   1  12  17         13.95         14.10         0.65 o                         
   0   0  18         59.53         62.09         1.32 o                         
   1   0  18          0.40          0.29         0.21 o                         
   2   0  18         10.23         10.31         0.42 o                         
   3   0  18         59.74         51.18         1.69 o                         
   4   0  18         74.82         70.78         1.89 o                         
   5   0  18        166.69        164.26         2.18 o                         
  -5   1  18        136.44        136.97         2.01 o                         
  -4   1  18         50.05         48.65         1.58 o                         
  -3   1  18        129.79        127.93         3.61 o                         
  -2   1  18        545.02        546.69         3.17 o                         
  -1   1  18         10.55         10.86         0.50 o                         
   0   1  18         62.67         59.33         0.91 o                         
   1   1  18         10.80         11.09         0.41 o                         
   2   1  18        542.17        537.38         2.84 o                         
   3   1  18        129.76        126.76         2.27 o                         
   4   1  18         49.89         46.30         1.08 o                         
   5   1  18        136.31        135.68         1.88 o                         
  -5   2  18         38.90         35.41         1.01 o                         
  -4   2  18        222.92        228.70         3.35 o                         
  -3   2  18        507.04        500.89         3.87 o                         
  -2   2  18        437.10        425.57         2.80 o                         
  -1   2  18        378.46        381.16         3.73 o                         
   0   2  18        693.94        694.30         3.37 o                         
   1   2  18        375.48        369.63         2.49 o                         
   2   2  18        442.37        424.64         3.06 o                         
   3   2  18        504.06        485.48         5.43 o                         
   4   2  18        226.25        221.88         2.35 o                         
  -5   3  18        109.63        110.31         1.66 o                         
  -4   3  18         11.35         13.29         0.82 o                         
  -3   3  18        169.92        162.48         2.19 o                         
  -2   3  18         34.46         36.52         0.83 o                         
  -1   3  18        254.69        251.34         2.27 o                         
   0   3  18        279.70        293.58         2.17 o                         
   1   3  18        257.12        254.81         2.04 o                         
   2   3  18         34.12         36.33         0.72 o                         
   3   3  18        168.92        158.66         2.26 o                         
   4   3  18         11.03         12.10         0.54 o                         
  -4   4  18        125.06        127.27         2.32 o                         
  -3   4  18         36.52         35.61         1.02 o                         
  -2   4  18          7.30          7.52         0.46 o                         
  -1   4  18        142.05        147.85         1.73 o                         
   0   4  18        271.59        282.81         2.43 o                         
   1   4  18        142.67        148.64         1.52 o                         
   2   4  18          7.14          7.54         0.37 o                         
   3   4  18         37.40         36.26         1.02 o                         
   4   4  18        123.77        122.92         2.70 o                         
  -4   5  18         34.86         31.14         1.05 o                         
  -3   5  18        493.25        486.24         3.58 o                         
  -2   5  18        151.57        153.20         1.88 o                         
  -1   5  18        474.66        476.76         3.52 o                         
   0   5  18        490.26        497.89         4.69 o                         
   1   5  18        477.20        488.22         3.75 o                         
   2   5  18        151.26        156.33         2.54 o                         
   3   5  18        497.64        499.69         6.38 o                         
   4   5  18         34.85         32.90         1.36 o                         
  -4   6  18        109.24        109.32         1.65 o                         
  -3   6  18         69.75         67.70         1.25 o                         
  -2   6  18        132.29        129.26         2.05 o                         
  -1   6  18         45.02         47.41         1.61 o                         
   0   6  18         24.18         21.40         0.98 o                         
   1   6  18         45.27         49.60         1.19 o                         
   2   6  18        134.26        130.19         2.24 o                         
   3   6  18         66.77         66.78         2.27 o                         
   4   6  18        109.77        120.37         2.44 o                         
  -3   7  18        516.69        514.08        11.10 o                         
  -2   7  18         16.30         15.92         0.55 o                         
  -1   7  18         15.97         17.28         1.20 o                         
   0   7  18         18.78         19.77         0.91 o                         
   1   7  18         16.73         17.09         0.67 o                         
   2   7  18         16.66         15.03         0.74 o                         
   3   7  18        516.33        541.43         5.96 o                         
   4   7  18         26.55         27.98         1.07 o                         
  -3   8  18         27.63         27.68         1.01 o                         
  -2   8  18        291.08        298.04         3.90 o                         
  -1   8  18         17.82         19.63         1.23 o                         
   0   8  18          0.30          0.44         0.25 o                         
   1   8  18         17.64         19.89         0.79 o                         
   2   8  18        291.01        292.40         2.89 o                         
   3   8  18         26.44         26.89         1.22 o                         
  -3   9  18        450.97        451.44         3.42 o                         
  -2   9  18          8.46          4.76         0.36 o                         
  -1   9  18        201.30        207.30         3.53 o                         
   0   9  18         65.72         64.79         1.40 o                         
   1   9  18        199.51        203.52         3.59 o                         
   2   9  18          8.14          4.67         0.35 o                         
   3   9  18        448.48        456.62         4.07 o                         
  -2  10  18         10.06          8.31         1.03 o                         
  -1  10  18         34.36         36.57         0.94 o                         
   0  10  18        266.09        312.31         3.59 o                         
   1  10  18         34.97         37.67         1.34 o                         
  -1  11  18         65.95         69.15         1.06 o                         
   0  11  18        109.93        103.17         3.34 o                         
   1  11  18         67.11         69.44         1.49 o                         
   1   0  19        222.69        228.22         2.13 o                         
   2   0  19        163.63        166.30         1.68 o                         
   3   0  19          2.89          4.18         0.58 o                         
   4   0  19         71.68         84.16         1.89 o                         
  -4   1  19         56.39         60.46         1.62 o                         
  -3   1  19        168.04        158.62         3.07 o                         
  -2   1  19        267.65        277.43         2.50 o                         
  -1   1  19         15.19         14.42         0.56 o                         
   0   1  19          7.31          8.15         0.39 o                         
   1   1  19         15.36         13.42         0.53 o                         
   2   1  19        271.18        276.63         2.74 o                         
   3   1  19        166.95        154.00         2.17 o                         
   4   1  19         56.32         60.30         1.54 o                         
  -4   2  19         16.61         15.06         0.82 o                         
  -3   2  19         50.13         56.94         1.22 o                         
  -2   2  19        104.65        112.22         1.39 o                         
  -1   2  19         30.81         29.32         0.78 o                         
   0   2  19       1202.41       1254.56         5.08 o                         
   1   2  19         30.50         29.49         0.76 o                         
   2   2  19        104.05        109.17         1.38 o                         
   3   2  19         50.89         54.84         1.29 o                         
   4   2  19         16.44         15.38         0.55 o                         
  -4   3  19        100.46         99.94         1.96 o                         
  -3   3  19        109.10        102.59         1.62 o                         
  -2   3  19         72.66         79.66         1.35 o                         
  -1   3  19        149.05        154.06         1.74 o                         
   0   3  19        294.61        310.61         2.51 o                         
   1   3  19        148.03        151.08         1.66 o                         
   2   3  19         73.76         81.01         1.36 o                         
   3   3  19        109.53        101.88         1.68 o                         
   4   3  19        101.68         97.22         1.28 o                         
  -4   4  19          9.01          6.99         0.51 o                         
  -3   4  19         79.10         77.50         1.36 o                         
  -2   4  19         22.48         23.63         0.73 o                         
  -1   4  19        240.63        255.28         2.54 o                         
   0   4  19         79.33         79.01         1.84 o                         
   1   4  19        243.13        254.99         2.27 o                         
   2   4  19         22.12         21.92         0.69 o                         
   3   4  19         79.87         75.35         2.35 o                         
   4   4  19          8.87          6.84         0.60 o                         
  -4   5  19        108.48        109.35         1.67 o                         
  -3   5  19         97.27         99.28         1.47 o                         
  -2   5  19        100.64         94.36         1.38 o                         
  -1   5  19         24.51         26.00         0.81 o                         
   0   5  19        518.20        554.80         4.74 o                         
   1   5  19         25.08         27.05         0.86 o                         
   2   5  19        101.19         95.67         1.87 o                         
   3   5  19         98.02        101.34         2.65 o                         
   4   5  19        108.05        110.95         2.13 o                         
  -3   6  19         97.66         93.43         2.95 o                         
  -2   6  19        321.56        334.50         2.89 o                         
  -1   6  19         10.90         10.89         0.51 o                         
   0   6  19         33.21         34.49         1.16 o                         
   1   6  19         11.00         11.25         0.64 o                         
   2   6  19        323.86        343.36         3.42 o                         
   3   6  19         95.82         93.02         2.40 o                         
   4   6  19         14.50         14.34         0.71 o                         
  -3   7  19         85.33         86.60         1.66 o                         
  -2   7  19        189.80        188.31         2.20 o                         
  -1   7  19         30.37         29.83         1.01 o                         
   0   7  19         65.65         65.21         1.50 o                         
   1   7  19         29.87         29.36         0.94 o                         
   2   7  19        190.44        183.90         2.26 o                         
   3   7  19         84.84         87.19         2.12 o                         
  -2   8  19         22.56         23.81         0.72 o                         
  -1   8  19         72.75         76.89         1.49 o                         
   0   8  19         51.45         53.62         1.27 o                         
   1   8  19         71.95         75.00         1.35 o                         
   2   8  19         22.48         22.62         0.93 o                         
  -2   9  19        100.15         91.72         6.56 o                         
  -1   9  19        168.83        176.88         2.03 o                         
   0   9  19         49.06         48.51         1.09 o                         
   1   9  19        168.62        165.54         5.14 o                         
  -1  10  19        195.87        213.39         1.90 o                         
   0  10  19        129.12        151.08         1.63 o                         
   1  10  19        195.73        206.81         2.62 o                         
   0   0  20          3.14          2.15         0.56 o                         
   1   0  20         86.66         87.40         1.27 o                         
   2   0  20          0.05          0.11         0.18 o                         
   3   0  20         41.26         50.89         1.59 o                         
   4   0  20         30.72         31.65         1.02 o                         
  -4   1  20         45.03         40.57         1.17 o                         
  -3   1  20        168.82        159.63         2.83 o                         
  -2   1  20         10.45         10.10         0.42 o                         
  -1   1  20        165.30        168.04         1.76 o                         
   0   1  20         16.94         16.29         0.69 o                         
   1   1  20        167.66        168.91         2.01 o                         
   2   1  20         10.85         11.02         0.49 o                         
   3   1  20        168.34        156.86         2.70 o                         
   4   1  20         45.16         39.02         1.07 o                         
  -4   2  20          8.02          6.83         0.49 o                         
  -3   2  20         58.00         52.10         1.61 o                         
  -2   2  20        213.78        210.42         2.06 o                         
  -1   2  20        273.65        284.98         2.28 o                         
   0   2  20        249.50        257.72         2.60 o                         
   1   2  20        273.67        281.67         2.20 o                         
   2   2  20        213.86        208.42         2.43 o                         
   3   2  20         57.59         49.49         1.46 o                         
   4   2  20          7.92          5.95         0.40 o                         
  -4   3  20          1.52          2.67         0.32 o                         
  -3   3  20         36.90         33.11         0.83 o                         
  -2   3  20         85.99         85.83         1.30 o                         
  -1   3  20        125.73        129.86         1.53 o                         
   0   3  20         77.98         86.67         1.50 o                         
   1   3  20        127.23        128.22         1.44 o                         
   2   3  20         85.30         84.45         2.04 o                         
   3   3  20         36.18         31.72         0.85 o                         
  -4   4  20          5.38          6.76         0.41 o                         
  -3   4  20         37.61         40.18         0.88 o                         
  -2   4  20         76.26         79.47         1.21 o                         
  -1   4  20        107.65        109.93         1.58 o                         
   0   4  20        359.95        380.75         3.87 o                         
   1   4  20        108.55        110.81         1.93 o                         
   2   4  20         78.06         79.25         1.45 o                         
   3   4  20         39.49         43.25         1.61 o                         
  -3   5  20         96.06         97.02         1.25 o                         
  -2   5  20          9.43         10.08         0.43 o                         
  -1   5  20         17.18         17.49         0.62 o                         
   0   5  20          4.61          4.56         0.63 o                         
   1   5  20         18.65         19.38         0.80 o                         
   2   5  20          9.03          9.91         0.73 o                         
   3   5  20         97.16         98.98         2.32 o                         
  -3   6  20        103.74         95.17         1.08 o                         
  -2   6  20         50.27         53.80         0.88 o                         
  -1   6  20         17.44         18.26         0.77 o                         
   0   6  20        448.78        459.09         3.84 o                         
   1   6  20         17.71         18.31         0.72 o                         
   2   6  20         50.17         52.85         1.49 o                         
  -2   7  20         12.96         13.98         0.54 o                         
  -1   7  20         18.94         23.91         0.82 o                         
   0   7  20          0.74          0.64         0.23 o                         
   1   7  20         18.23         22.41         0.73 o                         
   2   7  20         12.86         13.43         0.69 o                         
  -2   8  20         16.48         12.54         0.67 o                         
  -1   8  20         75.38         80.09         1.34 o                         
   0   8  20        477.67        484.96         3.37 o                         
   1   8  20         75.08         75.44         2.73 o                         
  -1   9  20        117.70        127.54         1.46 o                         
   0   9  20         96.42         93.82         1.28 o                         
   1   9  20        118.04        127.42         2.03 o                         
   1   0  21         97.84        103.60         1.49 o                         
   2   0  21        474.05        473.35         3.24 o                         
   3   0  21          2.20          2.57         0.40 o                         
  -3   1  21        134.46        135.36         2.35 o                         
  -2   1  21         44.56         46.99         1.10 o                         
  -1   1  21         91.14         93.70         1.42 o                         
   0   1  21        731.30        766.36        10.55 o                         
   1   1  21         91.03         92.82         1.47 o                         
   2   1  21         45.02         47.17         1.08 o                         
   3   1  21        132.73        129.76         2.18 o                         
  -3   2  21         30.18         33.16         1.16 o                         
  -2   2  21         21.50         22.36         0.62 o                         
  -1   2  21         72.54         72.57         1.08 o                         
   0   2  21          1.15          0.85         0.24 o                         
   1   2  21         72.52         72.06         1.52 o                         
   2   2  21         21.34         21.12         0.71 o                         
   3   2  21         30.67         32.11         1.01 o                         
  -3   3  21        213.91        215.88         2.80 o                         
  -2   3  21        103.61        112.66         1.34 o                         
  -1   3  21        422.47        424.34         2.92 o                         
   0   3  21        600.09        645.22         4.62 o                         
   1   3  21        426.49        433.29         5.24 o                         
   2   3  21        104.52        109.03         1.49 o                         
   3   3  21        215.46        186.57         2.07 o                         
  -3   4  21         81.57         84.08         1.61 o                         
  -2   4  21        338.10        345.44         2.70 o                         
  -1   4  21         38.45         40.09         1.11 o                         
   0   4  21        162.75        164.61         2.28 o                         
   1   4  21         39.53         42.83         1.09 o                         
   2   4  21        339.15        344.89         3.74 o                         
  -3   5  21        108.60         98.11         1.48 o                         
  -2   5  21          4.94          5.53         0.28 o                         
  -1   5  21         30.58         27.85         0.89 o                         
   0   5  21          0.08          0.26         0.22 o                         
   1   5  21         30.48         27.96         0.84 o                         
   2   5  21          4.85          5.09         0.45 o                         
  -2   6  21        105.22        104.65         5.92 o                         
  -1   6  21         64.01         64.42         1.26 o                         
   0   6  21         50.25         55.49         1.20 o                         
   1   6  21         63.83         62.46         1.14 o                         
   2   6  21        105.68         96.71         1.63 o                         
  -2   7  21        161.94        162.01         2.17 o                         
  -1   7  21         66.27         68.12         1.18 o                         
   0   7  21         11.59         11.20         0.51 o                         
   1   7  21         67.41         68.02         1.66 o                         
  -1   8  21        243.89        254.27         2.13 o                         
   0   8  21          0.02          1.46         0.52 o                         
   1   8  21        241.64        248.31         2.70 o                         
   0   0  22         46.02         50.54         1.74 o                         
   1   0  22        572.42        582.39         3.96 o                         
   2   0  22         41.73         44.10         1.37 o                         
   3   0  22         53.54         54.89         1.25 o                         
  -3   1  22         66.82         67.36         1.39 o                         
  -2   1  22        151.21        148.73         4.76 o                         
  -1   1  22        377.10        362.74         3.09 o                         
   0   1  22          2.90          3.31         0.36 o                         
   1   1  22        374.57        355.26         3.06 o                         
   2   1  22        150.41        149.58         1.66 o                         
   3   1  22         68.14         65.46         1.27 o                         
  -3   2  22         78.65         65.91         1.36 o                         
  -2   2  22         30.12         30.31         0.87 o                         
  -1   2  22         64.51         64.16         1.84 o                         
   0   2  22        417.64        432.58         5.02 o                         
   1   2  22         63.83         62.78         1.83 o                         
   2   2  22         29.86         30.25         1.02 o                         
  -3   3  22          5.32          5.04         0.37 o                         
  -2   3  22        169.85        166.62         5.20 o                         
  -1   3  22        253.35        262.40         2.55 o                         
   0   3  22         19.07         24.71         1.21 o                         
   1   3  22        253.11        254.65         3.56 o                         
   2   3  22        170.89        166.10         2.25 o                         
  -2   4  22         49.43         46.79         1.11 o                         
  -1   4  22        103.96        109.97         1.59 o                         
   0   4  22        107.50        113.51         1.68 o                         
   1   4  22        105.20        108.96         2.25 o                         
   2   4  22         48.78         45.04         1.08 o                         
  -2   5  22         11.26         12.87         0.63 o                         
  -1   5  22          0.59          0.67         0.18 o                         
   0   5  22        258.46        251.00         2.35 o                         
   1   5  22          0.61          0.58         0.23 o                         
  -1   6  22         49.67         49.25         0.92 o                         
   0   6  22         38.71         36.08         0.82 o                         
   1   6  22         48.68         47.20         1.26 o                         
  -1   7  22         62.78         55.95         1.21 o                         
   0   7  22         51.16         50.41         1.39 o                         
   1   0  23          8.95          8.52         0.43 o                         
  -1   1  23         62.29         58.40         1.53 o                         
   0   1  23         31.46         28.18         1.15 o                         
   1   1  23         61.38         58.31         1.53 o                         
  -1   2  23        214.70        215.27         2.85 o                         
   0   2  23          1.58          1.48         0.34 o                         
   1   2  23        215.48        215.64         2.86 o                         
  -1   3  23         20.02         19.07         0.84 o                         
   0   3  23        124.48        122.03         2.25 o                         
   1   3  23         20.37         19.93         0.85 o                         
  -1   4  23         16.74         15.88         0.71 o                         
   0   4  23          4.19          4.41         0.44 o                         
   1   4  23         16.63         15.93         0.71 o                         
  -1   5  23          7.22          6.77         0.43 o                         
   0   5  23          4.53          4.35         0.41 o                         
   0   2  24          2.28          3.85         0.36 o                         
   0   3  24         22.32         21.58         0.75 o                         
                                                                                
